# Supplementary material for: Massively parallel jumping assay decodes Alu retrotransposition activity
Source: Nat Commun. 2025 May 9;16:4310. doi: 10.1038/s41467-025-59347-4 (PMC12062377; doi:10.1038/s41467-025-59347-4)
Supplement: Supplementary file 4 — Supplementary Data 1–12 [file 41467_2025_59347_MOESM4_ESM.xlsx]

## Sheet: Table 1
Table1: Mutagenesis primers
Forward		Reverse
MutF primer	CTTCTTGACGAGTTCTTCTGAGGGGATTTGAGACGtc	MutAluSx primer	GTAACTGTCCCTGCAGCTTCTAGATAGCTTTTCGCAGCGTCTCCGACCGGCCGGGCGCGGTGGCTCACGCCTGTA
		MutAlu6b primer	GTAACTGTCCCTGCAGCTTCTAGATAGCTTTTCGCAGCGTCTCCGACCGGCCGGGCGCGGGCTCACGCCTGTAAT
		MutAlu14b	GTAACTGTCCCTGCAGCTTCTAGATAGCTTTTCGCAGCGTCTCCGACCGGCCGGGCGCGGGCTCACGCCTGTGAT
		MutAluh.1.	GTAACTGTCCCTGCAGCTTCTAGATAGCTTTTCGCAGCGTCTCCGACCGGCCGGGAGCGGTGGCTCACGCCTGTA
Alu plasmid jumping vector sequences
pBSK_AluSx
ctaaattgtaagcgttaatattttgttaaaattcgcgttaaatttttgttaaatcagctcattttttaaccaataggccgaaatcggcaaaatcccttataaatcaaaagaatagaccgagatagggttgagtgttgttccagtttggaacaagagtccactattaaagaacgtggactccaacgtcaaagggcgaaaaaccgtctatcagggcgatggcccactacgtgaaccatcaccctaatcaagttttttggggtcgaggtgccgtaaagcactaaatcggaaccctaaagggagcccccgatttagagcttgacggggaaagccggcgaacgtggcgagaaaggaagggaagaaagcgaaaggagcgggcgctagggcgctggcaagtgtagc…
pBSK_Alu6b
ctaaattgtaagcgttaatattttgttaaaattcgcgttaaatttttgttaaatcagctcattttttaaccaataggccgaaatcggcaaaatcccttataaatcaaaagaatagaccgagatagggttgagtgttgttccagtttggaacaagagtccactattaaagaacgtggactccaacgtcaaagggcgaaaaaccgtctatcagggcgatggcccactacgtgaaccatcaccctaatcaagttttttggggtcgaggtgccgtaaagcactaaatcggaaccctaaagggagcccccgatttagagcttgacggggaaagccggcgaacgtggcgagaaaggaagggaagaaagcgaaaggagcgggcgctagggcgctggcaagtgtagc…
pBSK_Alu14b
ctaaattgtaagcgttaatattttgttaaaattcgcgttaaatttttgttaaatcagctcattttttaaccaataggccgaaatcggcaaaatcccttataaatcaaaagaatagaccgagatagggttgagtgttgttccagtttggaacaagagtccactattaaagaacgtggactccaacgtcaaagggcgaaaaaccgtctatcagggcgatggcccactacgtgaaccatcaccctaatcaagttttttggggtcgaggtgccgtaaagcactaaatcggaaccctaaagggagcccccgatttagagcttgacggggaaagccggcgaacgtggcgagaaaggaagggaagaaagcgaaaggagcgggcgctagggcgctggcaagtgtagc…
pBSK_Aluh1.1
ctaaattgtaagcgttaatattttgttaaaattcgcgttaaatttttgttaaatcagctcattttttaaccaataggccgaaatcggcaaaatcccttataaatcaaaagaatagaccgagatagggttgagtgttgttccagtttggaacaagagtccactattaaagaacgtggactccaacgtcaaagggcgaaaaaccgtctatcagggcgatggcccactacgtgaaccatcaccctaatcaagttttttggggtcgaggtgccgtaaagcactaaatcggaaccctaaagggagcccccgatttagagcttgacggggaaagccggcgaacgtggcgagaaaggaagggaagaaagcgaaaggagcgggcgctagggcgctggcaagtgtagc…
pBSK_Ya5
ctaaattgtaagcgttaatattttgttaaaattcgcgttaaatttttgttaaatcagctcattttttaaccaataggccgaaatcggcaaaatcccttataaatcaaaagaatagaccgagatagggttgagtgttgttccagtttggaacaagagtccactattaaagaacgtggactccaacgtcaaagggcgaaaaaccgtctatcagggcgatggcccactacgtgaaccatcaccctaatcaagttttttggggtcgaggtgccgtaaagcactaaatcggaaccctaaagggagcccccgatttagagcttgacggggaaagccggcgaacgtggcgagaaaggaagggaagaaagcgaaaggagcgggcgctagggcgctggcaagtgtagc…
pORF2
ttgagatcctttttttctgcgcgtaatctgctgcttgcaaacaaaaaaaccaccgctaccagcggtggtttgtttgccggatcaagagctaccaactctttttccgaaggtaactggcttcagcagagcgcagataccaaatactgttcttctagtgtagccgtagttaggccaccacttcaagaactctgtagcaccgcctacatacctcgctctgctaatcctgttaccagtggctgctgccagtggcgataagtcgtgtcttaccgggttggactcaagacgatagttaccggataaggcgcagcggtcgggctgaacggggggttcgtgcacacagcccagcttggagcgaacgacctacaccgaactgagatacctacagcgtgagctatgaga…

## Sheet: Table 2
Table 2: Summary table for mutation spectra in mutagenzed libraries
Types of mutations
Bias indicators
A->N,T->N	0.5393
G->N,C->N	0.4315
Transitions
A->G,T->C	0.2788
G->A,C->T	0.2288
Transversions
A->T,T->A	0.1385
A->C,T->G	0.122
G->C,C->G	0.0561
G->T,C->A	0.1466
Insertions and Deletions
INS	0.0055
DEL	0.0237
Types of mutations in each Alu-Mut plasmid library
		14b-1	14b-2	6b-1	6b-2	Sx-1	Sx-2	h1-1	h1-2
ref	alt	count	ratio	count	ratio	count	ratio	count	ratio	count	ratio	count	ratio	count	ratio	count	ratio
A	A>C	547357	0.0595	367680	0.0539	589770	0.0531	509065	0.0534	630823	0.0955	633191	0.0877	380179	0.0361	331788	0.0358
A	A>G	1480623	0.1609	1154797	0.1694	1423520	0.1282	1249228	0.131	549751	0.0832	625282	0.0866	1540956	0.1462	1340314	0.1446
A	A>T	878297	0.0954	661536	0.097	834660	0.0752	706384	0.0741	181577	0.0275	187397	0.026	1204953	0.1143	1060050	0.1143
C	C>A	551979	0.06	418160	0.0613	667162	0.0601	590118	0.0619	293859	0.0445	324025	0.0449	575818	0.0546	514805	0.0555
C	C>G	292306	0.0318	210963	0.0309	396812	0.0357	324850	0.0341	321958	0.0487	380010	0.0526	230644	0.0219	196566	0.0212
C	C>T	940108	0.1021	685616	0.1006	1013790	0.0913	840815	0.0882	276305	0.0418	277932	0.0385	1169323	0.1109	1018999	0.1099
G	G>A	1229698	0.1336	936411	0.1373	1386512	0.1249	1181411	0.1239	1128876	0.1708	1266377	0.1754	1444187	0.137	1289560	0.1391
G	G>C	204812	0.0223	113582	0.0167	213868	0.0193	167685	0.0176	162812	0.0246	135398	0.0188	318622	0.0302	272428	0.0294
G	G>T	554341	0.0602	414486	0.0608	1025846	0.0924	891022	0.0935	910489	0.1378	1052435	0.1457	800748	0.076	723309	0.078
T	T>A	544436	0.0592	405021	0.0594	634636	0.0572	553324	0.058	170676	0.0258	187815	0.026	806881	0.0766	717083	0.0773
T	T>C	946867	0.1029	646354	0.0948	1576527	0.142	1309740	0.1374	1356787	0.2053	1429194	0.1979	1590053	0.1509	1382667	0.1491
T	T>G	802395	0.0872	626082	0.0918	710009	0.064	675395	0.0708	572928	0.0867	666208	0.0923	281934	0.0268	250212	0.027
INS	.	83052	0.009	64621	0.0095	92493	0.0083	77719	0.0082	15133	0.0023	16613	0.0023	21087	0.002	19397	0.0021
DEL	D	148611	0.0161	112972	0.0166	536549	0.0483	457156	0.048	36814	0.0056	40211	0.0056	175215	0.0166	155408	0.0168
SUM		9204882	1	6818281	1	11102154	1	9533912	1	6608788	1	7222088	1	10540600	1	9272586	1

## Sheet: Table 3
Table 3: Alu recovery and resurrection primers
747 bp unspliced Neomycn and 330bp of spliced Neomycin
Forward		Reverse
Neo Ex1F	ATGGGATCGGCCATTGAACAAGATG	Neo Ex2R	GCAAGGTGAGATGACAGGAGATCC
To differentiate between possible random inetgration of plasmid and retrotransposition event, 1.5kb unspliced Neo-Alu cassette, 1kb spliced Neo-Alu cassette
Forward		Reverse
neo1exF	CTCCGGCCGCTTGGGTGGAGAGGCTATTCGG	ALuSxREV1	CGGCCGGGCGCGGTGGCTCACGCCTGTA
		Alu6bREV1	GGCCGGGCGCGGGCTCACGCCTGTAAT
		Alu14bREV1	GGCCGGGCGCGGGCTCACGCCTGTGAT
		Aluh1.1REV1	GGCCGGGAGCGGTGGCTCACGCCTGTA
		AluYa5REV1	GGCCGGGCGCGGTGGCTCACGCCTGTA
PCR-a	to score for only retrotranpsoed Neo-Alu cassette
1kb spliced Neo-Alu cassette specific only to jumping
neo_ex1_ex2_sj	TCGGCTATGAGGACGAGGC	ALuSxREV1	CGGCCGGGCGCGGTGGCTCACGCCTGTA
neoex1_ex2_sjb	TCGGCTATGAGGACGAGGCAGCGCGGC	Alu6bREV1	GGCCGGGCGCGGGCTCACGCCTGTAAT
		Alu14bREV1	GGCCGGGCGCGGGCTCACGCCTGTGAT
		Aluh1.1REV1	GGCCGGGAGCGGTGGCTCACGCCTGTA
		AluYa5REV1	GGCCGGGCGCGGTGGCTCACGCCTGTA
300bp nested PCR from 1kb above PCR
mutFprimer	CTTCTTGACGAGTTCTTCTGAGGGGATTTGAGACGtc	ALuSxREV1	CGGCCGGGCGCGGTGGCTCACGCCTGTA
		Alu6bREV1	GGCCGGGCGCGGGCTCACGCCTGTAAT
		Alu14bREV1	GGCCGGGCGCGGGCTCACGCCTGTGAT
		Aluh1.1REV1	GGCCGGGAGCGGTGGCTCACGCCTGTA
		AluYa5REV1	GGCCGGGCGCGGTGGCTCACGCCTGTA
Alu Reverse transcriptase Oligo
CTTCTTGACGAGTTCTTCTGAGGGGA
Alu qRTPCR primer
Forward		Reverse
CTTCTTGACGAGTTCTTCTGAGGGGA		ALuSxREV1	CGGCCGGGCGCGGTGGCTCACGCCTGTA
		Alu6bREV1	GGCCGGGCGCGGGCTCACGCCTGTAAT
		Alu14bREV1	GGCCGGGCGCGGGCTCACGCCTGTGAT
		Aluh1.1REV1	GGCCGGGAGCGGTGGCTCACGCCTGTA
		AluYa5REV1	GGCCGGGCGCGGTGGCTCACGCCTGTA
Neo qRTPCR
oligoT application
qRT-PCR primer
Forward:		Reverse:
CTCCGGCCGCTTGGGTGGAGAGGCTATTCGG		CGTCGAGCACAGCTGCGCAAGGAACG
human ACTB RT primers
Forward		Reverse
CACCATTGGCAATGAGCGGTTC		AGGTCTTTGCGGATGTCCACGT

## Sheet: Table 4
Table 4: Alu sx haplotypes. Significant effects were defined using the DESeq2 package with a Wald-test (two-sided).
baseMean "log2FoldChange" "lfcSE" "stat" "pvalue" "padj"
['128:.>INS:A','144:T>C','151:G>T','153:G>A'] 489.786205064451 7.48403016468653 0.489469881687933 15.290072882274 8.90504357941659e-53 5.57722879378861e-49
['138:C>T','151:G>T','153:G>A'] 137.538416565126 8.29382045860435 0.700156440238006 11.8456675993511 2.26606564725833e-32 7.09618457438947e-29
['139:G>A','151:G>T','153:G>A'] 112.623248333471 7.1755843419048 0.624301420758516 11.4937818549036 1.41766782039544e-30 2.95961785304556e-27
['26:A>C','144:T>C','151:G>T','153:G>A'] 157.409262124244 7.47728816018139 0.701732850594727 10.6554626220567 1.64425103007075e-26 2.57448605033328e-23
['143:G>A','151:G>T','153:G>A'] 108.571397695639 7.64056344030435 0.720359809489595 10.6065931769819 2.77690312928487e-26 3.47834885974222e-23
['142:C>T','151:G>T','153:G>A'] 75.6968359016033 7.59344109519054 0.742091969976743 10.2324798035862 1.41840026961774e-24 1.48057348143598e-21
['36:C>G'] 76.1132583891173 6.03050967516613 0.634607649747048 9.50273712831837 2.04444497575241e-21 1.82919412616248e-18
['33:G>A','144:T>C','151:G>T','153:G>A'] 256.772607144523 4.51728394798339 0.481787496148767 9.37609212379505 6.84632716279765e-21 5.35981837757521e-18
['135:A>G','144:T>C','151:G>T','153:G>A','162:A>G'] 78.9146569864613 6.12663755199341 0.656557221191819 9.33146015951511 1.04422279824534e-20 7.26663042823395e-18
['218:G>C'] 131.111015238007 4.88130055990923 0.524812896165247 9.30103013012139 1.39091466921684e-20 8.7112985733051e-18
['26:A>C'] 230.857496890566 6.04714831383997 0.651039753416027 9.28844710650983 1.56555687961278e-20 8.91371157910439e-18
['144:T>C','151:G>T','153:G>A','162:A>G'] 435.687174295804 4.03709903509246 0.435742811036039 9.2648666434535 1.95321252301848e-20 1.0194141693054e-17
['31:C>T','144:T>C','151:G>T','153:G>A'] 292.875924862341 4.40759443403055 0.497115072252033 8.86634640559829 7.55850827223159e-19 3.64145671607588e-16
['34:C>A','144:T>C','151:G>T','153:G>A'] 59.910724284947 4.97035372134756 0.576853966874324 8.61631193814851 6.91452189730087e-18 3.09326076019967e-15
['29:C>T','144:T>C','151:G>T','153:G>A'] 159.099829207182 4.00470464041398 0.471109464505214 8.500582013609 1.88642471865524e-17 7.87645200862518e-15
['36:C>G','144:T>C','151:G>T','153:G>A'] 41.1569878972677 6.53144155478139 0.774001062334552 8.43854339822374 3.21316658432214e-17 1.2577538948506e-14
['47:C>T','53:G>A'] 68.9273343267858 4.89266577821803 0.584133748672757 8.37593408929878 5.47875694538276e-17 2.01843851464307e-14
['33:G>A'] 506.309263425087 3.61911341392908 0.433185098920899 8.35465814254601 6.56224791213667e-17 2.28329770409511e-14
['36:C>T','144:T>C','151:G>T','153:G>A'] 130.778337083122 4.31608386378206 0.520173089547582 8.29739936669149 1.0641517419282e-16 3.50778018931385e-14
['151:G>T','153:G>A','162:A>G'] 44.4301724754594 5.74205842599054 0.703639173897367 8.16051555825981 3.33597587622791e-16 1.04466084564077e-13
['29:C>G'] 75.1454299136018 4.61059192346934 0.57784275792329 7.97897327646599 1.47555514401883e-15 4.40066755570948e-13
['53:G>A','70:T>G'] 31.4275874075964 6.01242700071609 0.766063965470083 7.84846601814336 4.21156701693308e-15 1.19895655577509e-12
['52:C>T','151:G>T','153:G>A'] 36.3923468116024 5.74830066034845 0.747153240118638 7.6936033355563 1.4304807341972e-14 3.89526123403351e-12
['34:C>A'] 113.867095659467 3.82615475045478 0.499095943475494 7.66617080437692 1.77207174127368e-14 4.62436888149878e-12
['33:G>C','144:T>C','151:G>T','153:G>A'] 39.4787792712061 4.80600037824109 0.629366604083593 7.63624944040208 2.2364084682269e-14 5.60265049460203e-12
['30:C>T','144:T>C','151:G>T','153:G>A'] 203.333069982898 4.24509781754601 0.557571028400561 7.61355522671869 2.66657309250955e-14 6.42336433784126e-12
['137:C>T','151:G>T','153:G>A'] 32.4201539945857 5.41728129539841 0.713005445501633 7.59781195161434 3.0117954762015e-14 6.98625002498147e-12
['29:C>G','144:T>C','151:G>T','153:G>A'] 38.3067259434196 4.90801526757247 0.650127023010393 7.54931743160907 4.37545262788444e-14 9.7869499315858e-12
['48:G>A','144:T>C','151:G>T','153:G>A'] 397.259115805662 3.32140786078006 0.44180237967284 7.51785869338142 5.56806339396174e-14 1.20250969090974e-11
['138:C>T','144:T>C','151:G>T','153:G>A'] 562.290554057643 3.51362593472178 0.470944452300592 7.46080756988962 8.59937656424194e-14 1.79526318072824e-11
['48:G>A','151:G>T','153:G>A'] 43.1744293230936 5.39183937348803 0.723532613151716 7.45210274627583 9.18641357733858e-14 1.85595187854424e-11
['152:C>G'] 260.718126452786 3.42323506845128 0.462272109478389 7.40523816657235 1.30915299811527e-13 2.56225788349873e-11
['31:C>T','151:G>T','153:G>A'] 31.8601823792865 5.47134030061422 0.748038567892085 7.31424893776805 2.5882493204986e-13 4.91218348311598e-11
['34:C>G'] 80.2991048066796 3.70710180634505 0.514919066239084 7.19938733949268 6.04837068522449e-13 1.11414545886944e-10
['136:.>INS:G','144:T>C','151:G>T','153:G>A'] 28.4325706287412 5.81503360073274 0.818279914055753 7.10641126691097 1.19099168430053e-12 2.13119454822121e-10
['128:DEL:A>.','135:A>G','144:T>C','151:G>T','153:G>A'] 45.9794572816024 4.85536556147748 0.683754663549753 7.10103465513575 1.23826319395646e-12 2.15423399548593e-10
['34:C>G','144:T>C','151:G>T','153:G>A'] 36.2355126696931 4.50657534394866 0.64258588283005 7.01318759774333 2.32948764160012e-12 3.94313002684906e-10
['31:C>T','135:A>G','144:T>C','151:G>T','153:G>A'] 35.1984806560563 4.6795650638832 0.66830784068084 7.00211007417762 2.52135854502821e-12 4.15559699145044e-10
['47:C>T','53:G>A','144:T>C','151:G>T','153:G>A'] 34.3684664124576 4.53393621861235 0.662169600945709 6.84709206242177 7.53662207929615e-12 1.21030420724697e-09
['52:C>T','144:T>C','151:G>T','153:G>A'] 180.127494358212 3.25981492613361 0.476563837424252 6.8402481895235 7.90560951838899e-12 1.23782081034176e-09
['27:A>G','151:G>T','153:G>A'] 24.3079415996719 5.00633122362264 0.73636597018272 6.798699867106 1.05567482992878e-11 1.61260767313267e-09
['31:C>T'] 659.861072634967 2.94922177122088 0.438987488809877 6.71823650194771 1.83936987562066e-11 2.7428508407172e-09
['38:T>G'] 74.2577063706245 3.53998797983879 0.527932291476363 6.70538255945514 2.00879394830359e-11 2.92583174377334e-09
['18:A>C','151:G>T','153:G>A'] 131.560307719227 3.71610938866564 0.556792867167002 6.67413253257615 2.486987937065e-11 3.54000123859956e-09
['128:DEL:A>.','144:T>C','151:G>T','153:G>A'] 184.096200163203 3.10326820547182 0.465984822767671 6.65959072881444 2.74591151882151e-11 3.8216986316398e-09
['128:.>INS:A'] 183.765160395634 3.80128036299116 0.573399426107067 6.62937594618619 3.37109006710191e-11 4.58981241092592e-09
['49:A>C'] 890.047971810914 -3.95804184721256 0.599293720274347 -6.6045107988127 3.98832140426613e-11 5.31465041594016e-09
['41:G>A','144:T>C','151:G>T','153:G>A'] 107.190631471875 3.16002090373739 0.489339011930252 6.45773344592399 1.06282727377487e-10 1.3867681699275e-08
['34:C>T','144:T>C','151:G>T','153:G>A'] 85.2667928221306 3.2284182567432 0.509984475027387 6.33042458119893 2.44487499517679e-10 3.12494940710045e-08
['157:C>A'] 486.249524698869 3.42729597067954 0.547313559236756 6.26203373338494 3.79988708456747e-10 4.71419768263984e-08
['28:T>C','144:T>C','151:G>T','153:G>A'] 247.210832068758 2.81647134753764 0.449883558852324 6.26044515768171 3.83880060377825e-10 4.71419768263984e-08
['52:C>T','135:A>G','144:T>C','151:G>T','153:G>A'] 36.7922308888468 4.14402101711927 0.665833519143208 6.22380955295218 4.85226034305062e-10 5.84417433240885e-08
['29:C>T'] 319.158463005614 2.79585867613944 0.449682041787421 6.21741234100944 5.05420341576896e-10 5.97254264018132e-08
['47:C>T','144:T>C','151:G>T','153:G>A'] 187.579182118277 3.01796701953523 0.486855386344305 6.19889828516947 5.68597613018048e-10 6.59467935246673e-08
['44:G>A','144:T>C','151:G>T','153:G>A'] 83.0787350453878 3.13701857346637 0.506719741687351 6.19083551594074 5.98461347149398e-10 6.81484257672123e-08
['40:G>C','144:T>C','151:G>T','153:G>A'] 17.8699058270564 5.395198584522 0.871930457414398 6.18764780911633 6.10685770879298e-10 6.82986604110186e-08
['29:C>A','144:T>C','151:G>T','153:G>A'] 52.0213639928904 3.6119423451596 0.587286369052616 6.15022335864227 7.73739051248208e-10 8.50162750520618e-08
['30:C>G'] 47.5942995703148 3.45995050995251 0.563414643347358 6.1410376013592 8.19841723518847e-10 8.85287709379059e-08
['33:G>A','70:T>G','144:T>C','151:G>T','153:G>A'] 18.7492605999248 4.97884306344528 0.811826982961039 6.13288689332001 8.62985058893411e-10 9.16080580313463e-08
['48:G>A','135:A>G','144:T>C','151:G>T','153:G>A'] 47.8792722690637 3.97444724729944 0.652255643858453 6.09338881882015 1.10545120787466e-09 1.15390681915317e-07
['151:G>T','153:G>A','222:C>T'] 16.9440779728526 4.96536115941579 0.825746717082167 6.01317699083471 1.81922222714639e-09 1.86783423092096e-07
['107:C>A','151:G>T','153:G>A'] 42.6865286938499 3.48313024489364 0.580526266197469 5.99995288362859 1.97374791811783e-09 1.99380374373741e-07
['151:G>T','153:G>A','214:G>A'] 16.9901684337075 4.84343629804206 0.811513325054554 5.96840020798976 2.39591110126124e-09 2.36575239425987e-07
['47:C>T','135:A>G','144:T>C','151:G>T','153:G>A'] 32.6611184173349 4.28235957633069 0.71768150190732 5.96693598058448 2.41750204746338e-09 2.36575239425987e-07
['31:C>T','70:T>G','144:T>C','151:G>T','153:G>A'] 21.3731634167726 4.84512030712862 0.812533388602118 5.9629799526936 2.47678819778936e-09 2.38648068965458e-07
['38:T>G','144:T>C','151:G>T','153:G>A'] 23.1674312827714 4.15647551831052 0.702520814172549 5.9165158305041 3.28832837281934e-09 3.1204243331769e-07
['33:G>A','70:T>G'] 41.5500503807126 3.46905238236017 0.586833153767939 5.91147988160872 3.3904768111654e-09 3.169336756467e-07
['36:C>A','144:T>C','151:G>T','153:G>A'] 44.9538449765411 3.35008459477597 0.56776177982499 5.90051094282645 3.6237758260882e-09 3.26329746201775e-07
['36:C>T'] 300.995604972094 3.02170011080341 0.512371730989915 5.89747624242542 3.6910339259668e-09 3.26329746201775e-07
['151:G>T','153:G>A','197:G>A'] 21.910462411066 4.71313340041373 0.799224756011905 5.89713139509348 3.69875323618682e-09 3.26329746201775e-07
['163:T>G'] 272.396100331378 -3.36927268520293 0.571343799760131 -5.89710203666769 3.69941114167747e-09 3.26329746201775e-07
['28:T>C','151:G>T','153:G>A'] 27.3624317335217 4.2970643758681 0.729137871098465 5.89334959298502 3.78444571001253e-09 3.29194215025117e-07
['33:G>C'] 55.6325690181632 3.17703652254066 0.544549173308205 5.83425093318894 5.40327531174214e-09 4.63571414759466e-07
['49:A>C','144:T>C','151:G>T','153:G>A'] 240.208896068036 -3.5701740140137 0.613445416987088 -5.81987233933293 5.88925909418773e-09 4.98438239282402e-07
['29:C>A'] 129.975621350042 3.20190607818854 0.551474021594852 5.80608687409915 6.39497899185844e-09 5.34023379013459e-07
['196:C>G'] 53.3688854243674 3.30410104102324 0.569853878398198 5.79815487140446 6.7048519351473e-09 5.52532732497731e-07
['66:G>T','151:G>T','153:G>A'] 29.5395747491912 4.22302032288815 0.72883873721188 5.7941765541209 6.86572030170051e-09 5.5844163960455e-07
['135:A>G','144:T>C','151:G>T','153:G>A','175:G>A'] 26.2906033128533 4.89927630035288 0.848324064771712 5.77524144817382 7.68428131493583e-09 6.17008383018502e-07
['145:G>A','151:G>T','153:G>A'] 17.0843570101052 5.19348919954534 0.903475046817191 5.74834824474813 9.01194789474459e-09 7.14453540060574e-07
['29:C>T','135:A>G','144:T>C','151:G>T','153:G>A'] 17.9350195256345 4.64404712262631 0.811291448313857 5.72426485238842 1.03882581620762e-08 8.13270760863538e-07
['135:A>G','144:T>C','151:G>T','153:G>A','196:C>T'] 32.6857986930286 4.54214100985474 0.801461472653939 5.66732296539972 1.45045791270896e-08 1.12058464175828e-06
['70:T>G','128:.>INS:A'] 19.1086978876285 4.29551919754601 0.758207533674007 5.66536074461228 1.46715536682387e-08 1.12058464175828e-06
['30:C>T','135:A>G','144:T>C','151:G>T','153:G>A'] 30.6930008263915 4.2779589251441 0.75565407360473 5.66126627854563 1.50260055306089e-08 1.12322376269507e-06
['28:T>A','144:T>C','151:G>T','153:G>A'] 35.5676648212737 3.45069279779805 0.609574301636711 5.66082393652901 1.50647926020095e-08 1.12322376269507e-06
['36:C>A'] 79.1327496582565 3.23816651115737 0.575468415961101 5.62700996500258 1.83360138877943e-08 1.35104064681477e-06
['151:G>T','153:G>A','225:T>C'] 39.7459544515714 5.71842452888544 1.02195053483598 5.59559815662038 2.19862412999966e-08 1.60116080537068e-06
['32:A>T'] 204.111635903311 2.53931328675624 0.454892126161337 5.58223178797255 2.37451626299478e-08 1.70937877645245e-06
['68:G>A','151:G>T','153:G>A'] 84.1574328567101 3.13174574162255 0.561255693955583 5.57989126052481 2.40668994254379e-08 1.71285217160815e-06
['30:C>A'] 123.088906018383 2.81794564386258 0.506735730790498 5.56097680237911 2.68268858408434e-08 1.887829056418e-06
['36:C>T','135:A>G','144:T>C','151:G>T','153:G>A'] 14.08934023125 4.80324763221737 0.867686959683092 5.53569185132352 3.1000218680001e-08 2.15727077325385e-06
['40:G>C'] 36.0532330111288 3.29655628365606 0.5990278615739 5.50317688895907 3.73007829972936e-08 2.56719564738517e-06
['18:A>C','160:T>A'] 22.0297105559074 4.87540679759021 0.887416441414777 5.49393336663621 3.93078853161173e-08 2.67592701885699e-06
['47:C>T','151:G>T','153:G>A'] 22.0208201439091 4.69174906554288 0.854446351414885 5.49098144988714 3.99706338202813e-08 2.69178580232712e-06
['26:A>C','70:T>G'] 26.2336181130429 5.81612582580762 1.0690132357062 5.4406490317825 5.3086808178782e-08 3.53704978323097e-06
['68:G>A','70:T>G','151:G>T','153:G>A'] 23.654624506834 3.68646996039344 0.680658051539184 5.4160381296558 6.09341120355661e-08 4.0171615124079e-06
['151:G>T','153:G>A','196:C>T'] 38.7801736749796 5.9685720189973 1.10678730089 5.39270012783649 6.94067289092535e-08 4.52806607456932e-06
['31:C>A','144:T>C','151:G>T','153:G>A'] 49.2495308127879 3.11961553481439 0.58055638518406 5.37349276388605 7.72259058597697e-08 4.98624585979111e-06
['53:G>A','144:T>C','151:G>T','153:G>A'] 209.975954623858 2.471699225062 0.463453850374157 5.3332154281738 9.64887253406822e-08 6.1664172123336e-06
['70:T>G','144:T>C','151:G>T','153:G>A','162:A>G'] 23.7520631516466 3.60838872348752 0.677526923811379 5.32582336830068 1.00496754032822e-07 6.35768859098552e-06
['32:A>T','144:T>C','151:G>T','153:G>A'] 65.4037065079564 2.78076615319184 0.524448488593305 5.3022674555713 1.14373110483889e-07 7.16318790960595e-06
['59:A>G','70:T>G','151:G>T','153:G>A'] 23.6457340948358 3.57403131017008 0.675382937275865 5.29185905197105 1.21079195363871e-07 7.5081089164745e-06
['68:G>A','144:T>C','151:G>T','153:G>A','225:T>C'] 17.3888134249558 4.29525448867642 0.812373059130323 5.28729312278605 1.24139630440786e-07 7.62241672010435e-06
['151:G>T','153:G>A','262:A>C'] 40.4386316360189 3.44532336008794 0.653511886708063 5.27201330253238 1.34935295004009e-07 8.20485196708845e-06
['151:G>T','153:G>A','170:T>A','171:A>C','172:C>T','174:C>T'] 31.0039406836846 3.52892047947757 0.673399467696915 5.2404562949044 1.60180022999845e-07 9.52426196589765e-06
['31:C>G'] 25.7375789461058 3.54528098356941 0.676641606395364 5.23952554803124 1.6098995888066e-07 9.52426196589765e-06
['31:C>G','144:T>C','151:G>T','153:G>A'] 14.2983656559761 4.58765831723829 0.875626077936271 5.23928927294029 1.61196194856323e-07 9.52426196589765e-06
['142:C>A'] 64.5934162518006 3.10212346084956 0.592517395881355 5.23549769578533 1.64540877621098e-07 9.63102351907419e-06
['18:A>C','31:C>T'] 16.4524701245463 4.00588210140091 0.772199014072896 5.1876291323816 2.12988231124032e-07 1.23513452919427e-05
['70:T>G','218:G>C'] 14.0962229885602 4.455278830676 0.866024263137 5.14451964029004 2.68206193940182e-07 1.54107834187831e-05
['59:A>G','151:G>T','153:G>A'] 80.2122661771655 2.995777631528 0.583913598633568 5.13051526550931 2.88950124173533e-07 1.64517693427167e-05
['31:C>T','70:T>G'] 66.6917779342873 3.00181882994337 0.587154102641168 5.11248889591409 3.17941681446797e-07 1.79393581162279e-05
['51:G>A','144:T>C','151:G>T','153:G>A'] 91.2763134794068 2.74491428378557 0.537715019112474 5.10477518057091 3.31188014122796e-07 1.85199154683131e-05
['151:G>T','153:G>A','225:T>G'] 16.2882927469483 5.00851959473003 0.984486416600759 5.08744408279749 3.62921341006002e-07 2.01148350329256e-05
['38:T>C','151:G>T','153:G>A'] 14.5340756833531 4.10027418465635 0.808421851631784 5.07194873119773 3.93762484340612e-07 2.16327582405724e-05
['18:A>C','52:C>T'] 35.6670332628763 4.72943418083574 0.935700010451152 5.05443425030573 4.31668432670122e-07 2.35090382070693e-05
['68:G>A','128:DEL:A>.','144:T>C','151:G>T','153:G>A'] 14.9331199894691 4.50747973836061 0.892730358408684 5.04909427119217 4.43909653428316e-07 2.39672944777719e-05
['144:T>C','151:G>T','153:G>A','276:C>A'] 135.879841602874 -3.46592631288093 0.687240390606039 -5.0432517649676 4.57686408932884e-07 2.44999143516808e-05
['70:T>G','151:G>T','153:G>A'] 515.702401927186 2.17279646252986 0.43220126641426 5.02727925939777 4.9748762731982e-07 2.64047882195257e-05
['30:C>T','68:G>A','144:T>C','151:G>T','153:G>A'] 11.9384858310946 5.19088474014746 1.03499431495114 5.01537512347836 5.29300935066682e-07 2.785724164977e-05
['33:G>A','72:A>C'] 15.4736690521774 3.97387223232776 0.792729763457953 5.01289646927523 5.36167488151045e-07 2.79834748190833e-05
['32:A>G','59:A>T'] 131.764560136451 -4.20546335238878 0.841725367673515 -4.99624166491793 5.84583958286252e-07 3.00322821684494e-05
['70:T>G','243:C>T'] 24.9237338589525 3.2929019560746 0.659094484501562 4.99610000311995 5.8501332022207e-07 3.00322821684494e-05
['47:C>G','144:T>C','151:G>T','153:G>A'] 19.1527806937953 3.86025485834275 0.773130085253986 4.99302113831799 5.94420488432087e-07 3.02671180410582e-05
['47:C>T','68:G>A','144:T>C','151:G>T','153:G>A'] 22.7445698219386 3.48377940992041 0.698183828828477 4.98977384762126 6.04500216278498e-07 3.04494343674442e-05
['70:T>G','138:C>T','144:T>C','151:G>T','153:G>A'] 50.2558017508869 3.61183239907445 0.723996037953254 4.9887460838669 6.07724620138996e-07 3.04494343674442e-05
['240:C>T','252:A>G','271:G>T'] 110.348371726001 -4.86554326765349 0.976521004796057 -4.98252801911787 6.27588995773769e-07 3.1195157781993e-05
['247:A>G','266:A>G'] 113.839089520437 -3.91697920541547 0.789520770041192 -4.96121109671518 7.00550067901358e-07 3.45475990178441e-05
['151:G>T','153:G>A','170:T>A','171:A>C','172:C>T','174:C>T','182:T>C','188:A>G'] 12.4313193987406 4.68461101778053 0.946852128586952 4.94756348572789 7.51481980915095e-07 3.64847414455135e-05
['47:C>T','56:C>A'] 12.4313193987406 4.68461101778053 0.946852128586952 4.94756348572789 7.51481980915095e-07 3.64847414455135e-05
['70:T>G','152:C>G'] 27.3810523286465 3.25997488617049 0.6601623757694 4.93814098746704 7.88708151715655e-07 3.79975319553473e-05
['151:G>T','153:G>A','238:C>T'] 12.2805249152824 4.39853237963674 0.891356568740924 4.93464964963442 8.02947607660285e-07 3.83882508914226e-05
['52:C>T'] 506.617691725997 2.43903975179413 0.495205961569837 4.92530369396646 8.42294332046864e-07 3.99643136485569e-05
['230:C>A'] 107.791902958766 3.14149194902854 0.638068206772102 4.92344222088874 8.50349921573835e-07 4.00431696151649e-05
['46:C>A','144:T>C','151:G>T','153:G>A'] 16.6934378750262 3.68685564192536 0.750188217114495 4.91457417993898 8.89756323367325e-07 4.15861481585788e-05
['42:G>A','70:T>G','144:T>C','151:G>T','153:G>A'] 10.3621304740892 4.66229541818067 0.95461258441067 4.88396601335288 1.03973003930476e-06 4.82357721197458e-05
['50:G>A','144:T>C','151:G>T','153:G>A'] 77.0426655348719 2.51821521797248 0.517609930336458 4.86508289424738 1.14408846437666e-06 5.26869562675811e-05
['68:G>A','138:C>T','144:T>C','151:G>T','153:G>A'] 14.9897258965296 4.38571509534644 0.902393329004168 4.86009254987099 1.17330888922268e-06 5.36382012642457e-05
['151:G>T','153:G>A','210:A>G'] 15.6580308955968 3.70796548602379 0.763379103758109 4.8573054564495 1.18993954605161e-06 5.40042853400089e-05
['53:G>A','151:G>T','153:G>A'] 16.8353419464862 3.69109059056569 0.760884460105421 4.85105266843574 1.22807926468062e-06 5.53342477316169e-05
['70:T>G','144:T>C','151:G>T','153:G>A','225:T>C'] 18.7399708730589 3.95904158507073 0.816814423895473 4.8469290811365 1.25387224545293e-06 5.60928705233695e-05
['48:G>T','144:T>C','151:G>T','153:G>A'] 35.9901914584803 3.03205155279425 0.627618840093789 4.83103973160072 1.3582189444196e-06 6.03299663042551e-05
['70:T>G','157:C>A'] 48.3681717129623 3.27138719685465 0.67765554893091 4.82750742912928 1.38252532933453e-06 6.09771558987477e-05
['26:A>G','93:C>G','142:.>INS:T','151:G>T','153:G>A'] 21.5773271055328 4.46984413341097 0.929162452843248 4.81061639946083 1.5046554695548e-06 6.58997007400121e-05
['144:T>C','151:G>T','153:G>A','230:C>A'] 39.8896392730346 3.13864532145463 0.654776350051525 4.79346164718327 1.63927809864463e-06 7.12972134153565e-05
['144:T>C','151:G>T','153:G>A','250:C>T'] 130.787074953005 -3.16042673478497 0.660553067915808 -4.78451601891249 1.71399828372455e-06 7.40329051790818e-05
['144:T>C','151:G>T','153:G>A','240:C>T','252:A>G','271:G>T'] 112.99662005065 -5.54226475602144 1.15894582293778 -4.78216034462466 1.73421256183994e-06 7.43929676356409e-05
['27:A>G','35:A>T','36:C>A','37:T>C','39:T>C','47:C>T'] 9.33198121776266 4.90494921741497 1.03039002269368 4.76028407630762 1.93320660141989e-06 8.23651220727401e-05
['9:DEL:C>.'] 71.2697047150267 2.50229320571368 0.526669646159083 4.75116275251955 2.022502583175e-06 8.55873897190878e-05
['81:A>T'] 293.515363542983 -2.45753372496767 0.519159436839091 -4.73367823174013 2.20487171503052e-06 9.26786010150076e-05
['42:G>A','144:T>C','151:G>T','153:G>A'] 58.8941347578311 2.5133430598182 0.533759078330145 4.70875936701844 2.49229086958413e-06 0.000104061451441369
['56:C>T','144:T>C','151:G>T','153:G>A'] 161.296413621959 2.52743519873105 0.540275910340401 4.67804532898503 2.8962253058961e-06 0.000120126219144551
['144:T>C','151:G>T','153:G>A','266:A>G','281:C>A'] 68.5485989278385 -7.18028778002468 1.53726298515316 -4.670825909016 2.9999110796954e-06 0.000123608178237712
['27:A>G','144:T>C','151:G>T','153:G>A'] 152.435801334365 2.4716273568927 0.530659837615465 4.65764917880167 3.19840646046203e-06 0.000130925618705057
['34:C>T'] 255.787667371633 2.62801401577269 0.564675819917755 4.65402257910647 3.25521133586967e-06 0.000132385640237349
['27:A>G','135:A>G','144:T>C','151:G>T','153:G>A'] 15.835509981706 3.66378459752954 0.788820141444687 4.64463875227563 3.40672028345549e-06 0.000137457305660443
['68:G>A','223:A>G'] 10.4648268420046 4.3327403141829 0.933055242122434 4.64360535001888 3.42381281862193e-06 0.000137457305660443
['151:G>T','153:G>A','239:G>A'] 18.0514780804396 3.34773414639477 0.72121110306257 4.64182280635846 3.45348963915556e-06 0.000137765640828225
['146:G>A','151:G>T','153:G>A'] 18.5871687349127 3.51420775378554 0.757921747820271 4.63663665001321 3.54124112570851e-06 0.000140372108672863
['41:G>A'] 201.706695590431 2.10271964031617 0.45469393202699 4.62447262258901 3.75552681766715e-06 0.000147612935307454
['144:T>C','151:G>T','153:G>A','170:T>A','171:A>C','172:C>T'] 11.3478143037683 4.24969498883025 0.919127690077047 4.62361762648453 3.77104736535088e-06 0.000147612935307454
['18:A>C','48:G>A'] 22.7845561331008 3.77637508576953 0.818092178521462 4.61607528456582 3.91065132026049e-06 0.000152126765334108
['27:A>G'] 408.977922692304 2.05341859235454 0.445883593156461 4.60527954800525 4.1191214473032e-06 0.00015924726928679
['151:G>T','153:G>A','229:C>T'] 15.8989986460767 3.42565281633087 0.749288543650794 4.57187400682773 4.83381571074059e-06 0.000185731213474652
['34:C>T','70:T>G'] 28.0133996925839 2.88175039590174 0.630999934168147 4.56695831466413 4.94852371041867e-06 0.000188979292672879
['222:C>G','232:A>T'] 88.058735835187 -3.73060611213204 0.817257935429924 -4.56478420141559 5.000084104504e-06 0.000189791071190961
['41:G>T','52:C>A'] 88.0817944601375 -4.46282752567361 0.97964703153279 -4.55554641827569 5.22495753206321e-06 0.000196566329206232
['37:T>G','144:T>C','151:G>T','153:G>A'] 16.0053277028875 3.48358292443272 0.765003130512717 4.55368453472599 5.27143881082839e-06 0.000196566329206232
['27:A>C','144:T>C','151:G>T','153:G>A'] 19.0145059835 3.40384130197106 0.747500169886987 4.55363281387036 5.27273563893454e-06 0.000196566329206232
['151:G>T','153:G>A','246:C>T'] 8.5464324008114 4.62291331591988 1.01742350540333 4.54374534436105 5.5263415400499e-06 0.000204608010189778
['92:G>A','151:G>T','153:G>A'] 10.704169558277 4.06377138003734 0.894571513293987 4.54270152765512 5.55378600227723e-06 0.000204608010189778
['28:T>C','68:G>A','144:T>C','151:G>T','153:G>A'] 13.2253760072095 4.20234302855935 0.932344401659009 4.507286171378 6.56620478607872e-06 0.000240492050147433
['30:C>T','70:T>G'] 37.9368922088011 2.75011434674734 0.610943288995191 4.50142328475432 6.74999282913696e-06 0.000245786076098167
['53:G>A','135:A>G','144:T>C','151:G>T','153:G>A'] 27.9684871542143 3.25018901649237 0.723268849973432 4.49374947726805 6.9979950401938e-06 0.000253343600790369
['30:C>T','70:T>G','144:T>C','151:G>T','153:G>A'] 10.7502600191319 3.96076238177082 0.883387762986329 4.48360566868314 7.33922330435788e-06 0.000264169859512606
['148:G>T'] 92.1302604935491 2.58862077433578 0.577545734212147 4.48210526196166 7.391026956635e-06 0.000264514296168029
['144:T>C','153:G>A'] 122.698406871182 -3.10678115563647 0.693819899428768 -4.47779194311712 7.54190500576312e-06 0.0002683804036994
['50:G>A','135:A>G','144:T>C','151:G>T','153:G>A'] 12.8121835659924 3.63091687673668 0.812152459987737 4.47073308968553 7.79519341403767e-06 0.000275826533062813
['30:C>A','144:T>C','151:G>T','153:G>A'] 39.754597936767 2.889873694919 0.648035795140038 4.45943529137076 8.21758776940513e-06 0.000289139057302159
['2:C>A'] 9.48076804653285 4.31520141138923 0.968523814775089 4.45544172023411 8.37206374397878e-06 0.000292928688427593
['70:T>G','128:DEL:A>.','144:T>C','151:G>T','153:G>A'] 11.6740802186477 3.826290090378 0.859407783279814 4.4522404437338 8.49789310274205e-06 0.000295679469458186
['18:A>C','160:T>A','225:T>C'] 14.4317619359184 5.11486721910303 1.14930831772183 4.45038736797953 8.57155391819229e-06 0.000296594708230046
['33:G>T','144:T>C','151:G>T','153:G>A'] 19.2372969228465 3.10589365494556 0.699973739284876 4.43715739695989 9.11546414945222e-06 0.000313682153670435
['18:A>C','47:C>T'] 15.0038707038999 3.61643344892199 0.815847644751567 4.43273137109224 9.30467664239022e-06 0.000318443660170983
['18:A>C','48:G>A','144:T>C','151:G>T','153:G>A'] 7.65818721594481 4.78773018754872 1.08109841235003 4.42857942704905 9.48557867407394e-06 0.000322536372984384
['144:T>C','151:G>T','153:G>A','189:G>C'] 101.634462971618 -3.04852897265244 0.688523330347759 -4.4276335140491 9.52725993966328e-06 0.000322536372984384
['51:G>A','135:A>G','144:T>C','151:G>T','153:G>A'] 11.7254284026054 3.73563573625575 0.846960464000969 4.41063768031028 1.03066648761358e-05 0.000347046463006657
['144:T>C','151:G>T','153:G>A','254:C>G','281:C>A'] 52.2197393370874 -6.78779028002972 1.54044422419464 -4.40638497221698 1.05110085022968e-05 0.000352005768490397
['68:G>A','135:A>G','144:T>C','151:G>T','153:G>A'] 634.489191036348 2.33852168674386 0.530849199677586 4.40524670313936 1.05663554967579e-05 0.000352005768490397
['126:A>G','151:G>T','153:G>A'] 9.5268585073877 4.16661795986972 0.950934863716805 4.38160185187045 1.17809948097803e-05 0.000390393494675419
['52:C>A','144:T>C','151:G>T','153:G>A'] 48.6868307709632 2.40510109640937 0.550237283814693 4.37102531427033 1.23664453090018e-05 0.000407637089317255
['174:C>A','220:T>C'] 96.340712609671 -6.25772432631073 1.43283524263797 -4.36737186530236 1.25750524451552e-05 0.000412084057115041
['48:G>A','62:A>C'] 9.67927802505329 4.13909574596388 0.947949315264225 4.36636820061437 1.26329457075024e-05 0.000412084057115041
['51:G>A','151:G>T','153:G>A'] 9.75931846634998 4.25850198456736 0.975842026154631 4.36392558470582 1.27749048880133e-05 0.00041316515650216
['152:C>A'] 80.5520272742806 2.47454884815947 0.567097908454274 4.363530196936 1.27980265625769e-05 0.00041316515650216
['139:G>A','144:T>C','151:G>T','153:G>A'] 154.13649681814 2.13317086486488 0.489308292496651 4.35956409808747 1.30321777979634e-05 0.00041856681819818
['144:T>C','151:G>T','153:G>A','199:T>A','215:G>C','216:A>T','230:C>T'] 49.474455065958 -6.70991266367761 1.54298187429626 -4.34866590168984 1.3696818546052e-05 0.000437669257928182
['144:T>C','151:G>T','153:G>A','188:A>C','220:T>A','235:T>C'] 80.7638889282259 -5.0486633263579 1.16150975425889 -4.34663876721314 1.38239606090885e-05 0.000439489671546808
['151:G>T','153:G>A','175:G>A'] 15.9224331803129 3.55692050224609 0.818589121119021 4.34518418395756 1.39158850497747e-05 0.000440177717508781
['40:G>T','144:T>C','151:G>T','153:G>A'] 27.036606274903 2.98500281611018 0.68751909047766 4.34170171774623 1.41383391131527e-05 0.000444966923948116
['181:C>A'] 47.9893864028349 2.6258397061915 0.60504797441826 4.33988678123613 1.42556144858791e-05 0.000446414567625304
['51:G>T','144:T>C','151:G>T','153:G>A'] 17.2319792830465 3.15954944916831 0.728870655913193 4.33485615525261 1.45855465568798e-05 0.000454474020327057
['38:T>C','144:T>C','151:G>T','153:G>A'] 121.794162058587 2.16053912435386 0.498843517750655 4.33109591981066 1.48369026368598e-05 0.000460017431755708
['47:C>T'] 528.211684007256 2.1768543086216 0.503104369437247 4.32684437039683 1.51260755405997e-05 0.000466672961136827
['266:A>G','281:C>A'] 72.5523514501284 -4.23477362956133 0.979252766866139 -4.32449493414627 1.52881716965733e-05 0.000469361859488425
['42:G>C','144:T>C','151:G>T','153:G>A'] 19.8320004539358 3.96099916175271 0.916730442000874 4.32078938396259 1.55472015841931e-05 0.00047498596839903
['151:G>T','153:G>A','269:G>A'] 17.3686256314036 3.18445280954534 0.73762678081261 4.31715996813073 1.58049617276368e-05 0.000480516870389267
['144:T>C','151:G>T','153:G>A','164:C>G'] 17.8651085823321 3.22048205809563 0.748822534897079 4.30072802034231 1.70237898650798e-05 0.000515072444082101
['198:C>A'] 54.1137371972446 2.34512709614398 0.54546966241737 4.29928052414691 1.71353470873689e-05 0.000515955186577842
['151:G>T','153:G>A','207:G>A'] 9.771458946763 3.90829241824049 0.910657661344956 4.29172518294999 1.77290286503161e-05 0.000531277064291528
['30:C>T','62:A>C'] 19.3137046752478 3.04824044597212 0.711010770727814 4.2871930657982 1.80945020502203e-05 0.000539646982573951
['18:A>C','38:T>C'] 17.8978161490472 3.9056571837422 0.911488880104085 4.28492027603913 1.82804729291345e-05 0.00054044729608067
['42:G>A'] 156.312800118415 2.07401233172366 0.484044354923465 4.28475678029877 1.82939209275271e-05 0.00054044729608067
['196:C>T'] 886.426583261269 3.43229164957664 0.802386871766208 4.2776019528105 1.88917441430749e-05 0.000555488232713983
['49:A>C','70:T>G'] 85.494705743935 -6.08374677753123 1.43431480437998 -4.24157009253007 2.21961547523873e-05 0.000649600547729914
['144:T>C','151:G>T','153:G>A','170:T>A','171:A>C','172:C>T','174:C>T'] 148.117351666105 1.9849542942603 0.468899844766871 4.23321593387856 2.30373116421595e-05 0.000671082245650443
['28:T>C','135:A>G','144:T>C','151:G>T','153:G>A'] 22.6980934128724 2.84034637875073 0.671238465957285 4.23150120680284 2.32136748715739e-05 0.000673089100558644
['68:G>A','144:T>C','151:G>T','153:G>A','229:C>T'] 14.5530989210764 3.63575764341356 0.86223603857987 4.21666165729023 2.47945560040452e-05 0.000715614305314908
['41:G>A','135:A>G','144:T>C','151:G>T','153:G>A'] 13.1190469503987 4.14366004454078 0.983805271207337 4.2118701391543 2.53265137213482e-05 0.000727614474480751
['144:T>C','151:G>T','153:G>A','178:A>T','242:A>G'] 70.8602583101556 -3.71560433492692 0.882751189407863 -4.20911846906634 2.56368949688303e-05 0.000729836524856821
['144:T>C','151:G>T','153:G>A','206:C>T','274:T>A'] 42.645692577017 -6.49562235963697 1.54322639284773 -4.20911824068181 2.56369208795307e-05 0.000729836524856821
['50:G>T','144:T>C','151:G>T','153:G>A'] 17.3383083398572 3.20901963363565 0.763166416599889 4.20487532448387 2.6122611375786e-05 0.000740298258129176
['69:G>T','72:A>C','144:T>C','151:G>T','153:G>A'] 15.6281129189181 4.67939697919058 1.11472881889506 4.19778954295708 2.69532934209227e-05 0.000759739274075499
['53:G>A'] 474.541407472399 1.82756882976088 0.435496371547189 4.19651907378258 2.71048644630053e-05 0.000759739274075499
['151:G>T','153:G>A','180:G>A'] 10.3742709545022 4.21653218672247 1.00490428681307 4.19595402473075 2.71725367065163e-05 0.000759739274075499
['44:G>T','144:T>C','151:G>T','153:G>A'] 19.6751496176395 3.04142545975111 0.725348774647815 4.19305245428703 2.75225770573672e-05 0.000766106222712403
['59:A>G','65:T>C','70:T>G','151:G>T','153:G>A'] 8.49145152795833 4.30072320931427 1.02630633609793 4.19048685372617 2.78356542938358e-05 0.000771392490452626
['36:C>T','70:T>G'] 23.898443010861 3.04019490908683 0.731080527290441 4.15849526228597 3.20350875862583e-05 0.000883857945166238
['40:G>A','144:T>C','151:G>T','153:G>A'] 74.9214076544254 2.13560213994216 0.513708556963851 4.15722516394142 3.22136456540953e-05 0.000884886240050872
['32:A>T','135:A>G','144:T>C','151:G>T','153:G>A'] 8.73079424423082 3.98642940351383 0.959798895046247 4.15340070101013 3.27570395059404e-05 0.000895883573911374
['201:G>T'] 49.9862574146281 2.3048524490792 0.556470704317398 4.14191157090017 3.44423144305264e-05 0.000937879196862552
['24:G>A','144:T>C','151:G>T','153:G>A'] 66.1740004697577 2.18242969685509 0.52708127525316 4.1405942485945 3.46407240465993e-05 0.000939198505211477
['18:A>C','68:G>A','144:T>C','151:G>T','153:G>A'] 87.789173921551 2.80580251923449 0.678015295279817 4.13825844161308 3.49952051621062e-05 0.000944719697975307
['262:A>T','268:C>G','281:C>A'] 67.7616375732844 -4.0606020171371 0.981579428642932 -4.13680431623453 3.52176195546965e-05 0.000946643567686972
['235:T>A'] 104.971972601844 -2.71271281423077 0.656698824028178 -4.13083245313436 3.61451956634356e-05 0.000967424617265372
['144:T>C','151:G>T','153:G>A','235:T>A'] 77.511664040009 -5.89812875164524 1.42952969599944 -4.12592251014529 3.69251593288e-05 0.000984094778196914
['2:C>T'] 10.507284613964 3.84790228298681 0.933901858787959 4.12024266444947 3.78473571593814e-05 0.000997618566820394
['2:C>A','144:T>C','151:G>T','153:G>A'] 7.6545545270494 4.23999269176528 1.02909857248661 4.12010355968154 3.7870214631651e-05 0.000997618566820394
['151:G>T','153:G>A','154:C>T'] 10.7292291267207 3.97907615960837 0.965828279812847 4.11985882250147 3.79104612650892e-05 0.000997618566820394
['70:T>G','230:C>A'] 9.67564533615788 3.784360310373 0.923020460175386 4.09997445739602 4.13195740141913e-05 0.00108278030146812
['268:C>A'] 63.0443349583078 2.29148797941073 0.559259117012613 4.09736365434889 4.17882152558485e-05 0.00109049830061408
['151:G>T','153:G>A','236:C>T'] 9.66512988995226 3.7979298724722 0.927610124644195 4.09431696741018 4.2341474192244e-05 0.00110035125670549
['46:C>T','53:G>A'] 8.78415008287649 4.61673601228675 1.129966818961 4.08572706279271 4.39390060850977e-05 0.00113714874012796
['111:G>A','144:T>C','151:G>T','153:G>A'] 100.159338150281 2.08805111518757 0.511646579602206 4.08104187232324 4.4834276449882e-05 0.00115554351195725
['135:A>G','144:T>C','151:G>T','153:G>A','225:T>C'] 41.2653045866486 5.15043030920372 1.26290858967787 4.07822890057107 4.53800768860183e-05 0.00116481730138169
['68:G>A','144:T>C','151:G>T','153:G>A','196:C>T'] 13.8585053064951 4.4819803015505 1.09973122533998 4.07552336268792 4.59109723914431e-05 0.00117091214290753
['154:C>A'] 46.0322280420885 2.26447975038264 0.555684750569754 4.07511587831198 4.59914397501601e-05 0.00117091214290753
['239:G>A','254:C>T'] 83.9306154113904 -3.04812584794435 0.753795934195414 -4.0437016302003 5.26138680773107e-05 0.00132967212579288
['151:G>A','153:G>A'] 7.85306450556984 4.05280266007554 1.0022926117036 4.04353241034771 5.26518740534304e-05 0.00132967212579288
['144:T>C','151:G>T','153:G>A','264:A>T'] 67.6710171945406 -3.37918647513275 0.836285550298606 -4.04070891088118 5.32898698176289e-05 0.00133544237551962
['88:C>A','135:A>G','144:T>C','151:G>T','153:G>A'] 16.4977786500529 3.04036958113213 0.752548486052254 4.04009793054188 5.34288872091843e-05 0.00133544237551962
['144:T>C','151:G>T','153:G>A','183:G>A','188:A>T'] 70.8501832644772 -3.63894012408099 0.900899095090421 -4.03923163416627 5.36265862174066e-05 0.00133544237551962
['24:G>A','151:G>T','153:G>A'] 7.70590271100706 4.06532208787045 1.00657544520909 4.03876540722288 5.3733271376488e-05 0.00133544237551962
['72:A>C','138:C>T','144:T>C','151:G>T','153:G>A'] 11.7056265572646 3.78790076281718 0.938635075464243 4.0355414599691 5.44765183363947e-05 0.00134856298158435
['35:A>T','144:T>C','151:G>T','153:G>A'] 45.7887787918857 2.71489051145508 0.673655836583321 4.03008534034915 5.57566062313209e-05 0.00137481742057781
['279:C>A'] 181.368522989782 -2.41836482139765 0.601758044086091 -4.01883256096808 5.84872143327582e-05 0.00143523100655976
['68:G>A','144:T>C','151:G>T','153:G>A','162:A>G'] 7.71116043410987 4.05697075604414 1.00966961322287 4.01811711763246 5.86650387480916e-05 0.00143523100655976
['151:G>T','153:G>A','213:C>T'] 11.7375688830184 3.45975153513157 0.862822891867664 4.00980498749008 6.0768915415887e-05 0.00148091718774203
['135:A>G','144:T>C','151:G>T','153:G>A','230:C>T'] 9.96107851328523 3.52812348198258 0.88012410182448 4.0086659082155 6.10627320456011e-05 0.00148230965426977
['151:G>T','153:G>A','189:G>A'] 7.8122317678178 4.18447257682618 1.04510997077708 4.0038586309868 6.23176128493261e-05 0.00150693130994336
['144:T>C','151:G>T','153:G>A','206:C>A','262:A>T'] 34.6504659792876 -6.19615482486665 1.54815827044556 -4.00227479525293 6.27363732019512e-05 0.00151122271293777
['151:G>T','153:G>A','231:G>A'] 11.9413365846417 3.40986627413408 0.85233106605789 4.00063591475672 6.31724907404638e-05 0.00151589773757672
['47:C>T','62:A>G','68:G>A','144:T>C','151:G>T','153:G>A'] 7.46655999473457 4.47686827888962 1.11940971119337 3.9993116319466 6.35269864507478e-05 0.00151858593946959
['260:C>A'] 38.1977262958634 2.30832392702398 0.577754491134782 3.99533705482781 6.46022773077447e-05 0.00153343056294456
['81:A>T','189:G>C'] 138.678104692659 -2.29923551344319 0.575498421147156 -3.99520733499158 6.46376606446375e-05 0.00153343056294456
['47:C>A','70:T>G'] 20.5864467162616 2.80725804095553 0.703267944325382 3.99173325559212 6.55921282898975e-05 0.00155020188482878
['65:T>C','70:T>G','196:C>T'] 9.71122035080712 3.694238560215 0.926333083081343 3.9880239923274 6.66259269504235e-05 0.00156871496425001
['9:DEL:C>.','144:T>C','151:G>T','153:G>A'] 25.558931976437 2.54691885805725 0.63892503362008 3.98625617097312 6.71240394951849e-05 0.00157452381782151
['160:T>A','225:T>C'] 614.874752723444 3.91012309486407 0.981844585918146 3.98242568217415 6.82154589809137e-05 0.0015941545507368
['75:A>G','151:G>T','153:G>A'] 24.0456181720802 2.71365176059051 0.68329073506562 3.97144527406757 7.14379125949705e-05 0.00166325519175576
['135:A>G','144:T>C','151:G>T','153:G>A','193:A>T'] 17.5254764677 4.54355512429595 1.14469477869033 3.96922848682363 7.21057159265702e-05 0.00167258555128929
['150:C>G'] 313.578559135811 -2.18615904763183 0.551526882086797 -3.96383044713999 7.37566474267439e-05 0.00170131790811762
['135:A>G','144:T>C','151:G>T','153:G>A','185:G>A'] 9.42578717367977 4.04826115808528 1.02145585719198 3.96322673131866 7.3943494091072e-05 0.00170131790811762
['46:C>T','52:C>T'] 6.62966299382564 4.40576676641486 1.1119017449245 3.96237058402497 7.42092345749939e-05 0.00170131790811762
['158:T>G'] 88.0348754247514 2.07795681570032 0.524611092535261 3.96094715736621 7.46530536748464e-05 0.00170131790811762
['68:G>A','150:C>T'] 8.59940561897646 3.96167033072492 1.00026138526896 3.96063507905955 7.47506934540391e-05 0.00170131790811762
['144:T>C','151:G>T','153:G>A','206:C>T'] 147.861840857125 -2.29444949747165 0.579417853775601 -3.95992198466196 7.49742523775287e-05 0.00170131790811762
['68:G>A','69:G>A','144:T>C','151:G>T','153:G>A'] 7.75725089496473 3.9091264671873 0.992266244415946 3.93959432681119 8.16195066733299e-05 0.00184111185332
['41:G>C','144:T>C','151:G>T','153:G>A'] 9.7730839809704 3.57776629617864 0.908225887814691 3.93929125361887 8.17226720777518e-05 0.00184111185332
['62:A>C','160:T>A'] 16.4593495541258 3.18996291873935 0.810442471201525 3.93607570196816 8.28248559162791e-05 0.00185301877003474
['242:A>G','260:C>T'] 32.2565616437971 -6.0928634035068 1.54797441815873 -3.93602331668638 8.28429276081313e-05 0.00185301877003474
['151:G>T','153:G>A','243:C>T'] 7.90441268952751 3.91091693562992 0.994272841245958 3.93344439613679 8.37372165086644e-05 0.00186125033422868
['120:A>G','151:G>T','153:G>A'] 8.88483879610381 3.62813729306283 0.922472295267205 3.93305827359498 8.38718943774024e-05 0.00186125033422868
['122:A>G','151:G>T','153:G>A'] 14.4714301178416 3.10534744213463 0.789682788792094 3.93239853547346 8.4102481971374e-05 0.00186125033422868
['151:G>T','153:G>A','260:C>T'] 7.75199317186192 3.91691960375139 0.996524361166287 3.93058088330847 8.47408795013018e-05 0.00186469415561767
['62:A>C','160:T>A','225:T>C'] 12.8533989242251 4.20313803149777 1.06942963721812 3.93026140778301 8.48535580953274e-05 0.00186469415561767
['28:T>C','68:G>A'] 7.71641815721268 4.04766551646831 1.03045134373001 3.92805108275819 8.56370238238519e-05 0.00187533104968106
['70:T>G','196:C>T'] 63.2605301671158 2.79808826077645 0.713207721585405 3.9232444855708 8.73644143860695e-05 0.00190649242961656
['197:G>A'] 322.632776921402 1.83816999522118 0.471985987154923 3.89454357808683 9.83838041961458e-05 0.00213950613083494
['18:A>C','30:C>T'] 10.1029825847452 3.54677209802865 0.912066972507602 3.88871892628376 0.000100774743352668 0.00218391770801993
['38:T>C','135:A>G','144:T>C','151:G>T','153:G>A'] 13.2322554367889 3.10744264021428 0.799923588856194 3.88467434077997 0.00010246714270108 0.00221293694736849
['68:G>A','144:T>C','151:G>T','153:G>A','239:G>A'] 19.5825860754491 2.75853110385118 0.71059656767042 3.88199328473341 0.000103603739071936 0.0022297945629125
['65:T>C','151:G>T','153:G>A'] 85.5707219946017 1.95121359404866 0.502948344476655 3.87955068443262 0.000104649594343564 0.00224459044306077
['18:A>C','196:C>T'] 13.3547569777758 3.6803619494749 0.950636526308015 3.87147121704687 0.000108180433083146 0.00231240290921415
['144:T>C','151:G>T','153:G>A','242:A>G','260:C>T'] 29.6702381128225 -5.97217102259076 1.54582469532856 -3.86342063277841 0.000111810232155558 0.00238186219044307
['32:A>T','62:A>C'] 10.0532594349949 3.37242428768543 0.87425470828763 3.85748484476665 0.000114559779938663 0.00243216237883337
['144:T>C','151:G>T','153:G>A','262:A>T','268:C>G','281:C>A'] 58.6170714101672 -5.5320753130164 1.43632291060707 -3.8515540427314 0.000117370620634809 0.00248341958458043
['144:T>C','151:G>T','153:G>A','164:C>T'] 57.3962693380822 2.09266247508866 0.543680680565804 3.84906536114332 0.000118569369237016 0.0025003365640789
['254:C>G','281:C>A'] 54.7668895389821 -4.47227178112609 1.16326094018111 -3.84459894306243 0.000120749758354927 0.00253777092811043
['44:G>A'] 155.605511991995 1.81063478873543 0.471288389864971 3.84188286338689 0.000122094103997899 0.00254724360025925
['88:C>A','151:G>T','153:G>A'] 6.86900571009813 4.0024580536213 1.0419203174871 3.84142432626173 0.000122322448196796 0.00254724360025925
['68:G>A','225:T>C'] 10.1134980309508 3.53332326048455 0.919842241522253 3.84122744204184 0.000122420616905322 0.00254724360025925
['214:G>A','217:G>A'] 6.68101117778331 4.1783890726778 1.09029080025579 3.83236203744681 0.000126918777245932 0.00263209371487175
['92:G>A','135:A>G','144:T>C','151:G>T','153:G>A'] 16.5600382673531 2.85062268506419 0.744111369353045 3.83090865490016 0.000127670899834171 0.00263895328601126
['219:T>C','279:C>A'] 28.5272629905863 -5.91547059552403 1.54645774768337 -3.82517440543433 0.000130679540971986 0.00269225646416958
['52:C>A'] 87.6471218447279 2.03836389681319 0.533124760973617 3.82342754647268 0.000131609277512774 0.00270252100020492
['144:T>C','151:G>T','153:G>A','198:C>T','205:C>A'] 56.3889561198258 -5.47509541462295 1.43478297802418 -3.81597460973689 0.000135646453214607 0.00277631940027152
['144:T>C','151:G>T','153:G>A','182:T>A'] 78.9491719202446 -3.2032502762603 0.839734857449216 -3.81459724798196 0.00013640521419583 0.00278275523292665
['144:T>C','151:G>T','153:G>A','208:G>A','249:T>A'] 28.2785794228627 -5.90295678468249 1.54832253099764 -3.81248523256909 0.000137576451495806 0.00279753673934491
['70:T>G','160:T>A','225:T>C'] 38.7870163880541 3.90821549279633 1.0290975091016 3.79771154650659 0.000146038127419246 0.00295998961820951
['43:A>C','144:T>C','151:G>T','153:G>A'] 10.0690326043034 3.35560830775174 0.884285230936049 3.79471259991496 0.00014781457741861 0.0029863312850734
['144:T>C','151:G>T','153:G>A','273:C>G'] 52.8390419582419 -4.34292969593706 1.14632335259449 -3.78857299391801 0.000151515077457425 0.00305125057915066
['206:C>T','274:T>A'] 27.4121470657557 -5.85805919286054 1.54863780111806 -3.78271742342286 0.000155125488320582 0.00311394529920449
['107:C>A','135:A>G','144:T>C','151:G>T','153:G>A'] 86.8027826866907 2.39836459166203 0.634717464577191 3.7786333691947 0.000157691390432407 0.00315533922772577
['144:T>C','151:G>T','153:G>A','213:C>A'] 94.9647415254699 3.16523050206324 0.838092176059913 3.77670928386876 0.000158914035190917 0.00316967707770928
['49:A>G','70:T>G'] 17.5230661704136 2.9285331722685 0.779653038703103 3.75620054933654 0.000172512468030359 0.00342998599134647
['144:T>C','151:G>T','153:G>A','280:T>A','281:C>T'] 26.4850801255558 -5.80837342978007 1.54803348384353 -3.75209805886032 0.000175360843531732 0.00347558532607354
['47:C>T','72:A>C'] 24.7341754559411 2.43381956096572 0.649340845442621 3.74813871335433 0.00017815172431668 0.00351293166631051
['69:G>A','144:T>C','151:G>T','153:G>A'] 48.4446951369237 2.09002490718821 0.557661814236042 3.74783579193313 0.000178366959905276 0.00351293166631051
['175:G>T'] 71.5322216720764 1.95958591716015 0.523611219601052 3.74244447751367 0.000182238806716889 0.00357793619582406
['151:G>T','153:G>A','195:T>C'] 6.91509617095299 3.85404810255098 1.03237297541802 3.73319352048173 0.000189067216059534 0.00369930229482534
['269:G>T'] 54.1954638362594 2.01846429353639 0.540814464648165 3.73226758061942 0.000189763762867759 0.00369930229482534
['151:G>T','153:G>A','217:G>A'] 11.2018782285453 3.23021419793372 0.865614815616329 3.73169929587418 0.000190192453925237 0.00369930229482534
['85:C>A','144:T>C','151:G>T','153:G>A'] 26.4686040408518 2.46926689794302 0.662122436249034 3.72932068565986 0.000191996678587103 0.00372014846882482
['80:G>A','151:G>T','153:G>A'] 12.3755565905392 3.09062553663763 0.828869600757276 3.72872347328695 0.000192452196056082 0.00372014846882482
['65:T>C','70:T>G','151:G>T','153:G>A'] 33.0736512502252 2.31641689687956 0.623419342052413 3.71566414550675 0.000202670642319058 0.00390561917798234
['32:A>T','70:T>G'] 18.5366636498141 2.72659662924835 0.734026740720926 3.71457397665161 0.000203546319595782 0.00391046196205025
['31:C>A'] 84.5708933575522 1.98651854989972 0.53535942758448 3.71062588523529 0.00020674745442672 0.00395981439472339
['31:C>T','65:T>C'] 15.5666930727462 2.78865763447486 0.752793530328921 3.70441232837961 0.000211881371659064 0.00404577143506316
['47:C>T','68:G>A'] 16.3627573359031 2.861922059434 0.77333143945065 3.70077034688648 0.000214945942509155 0.0040918128812609
['29:C>T','70:T>G'] 30.4792393204519 2.50374742913063 0.677022954874287 3.69817213892775 0.000217157607711121 0.00411043528714168
['27:A>G','70:T>G','144:T>C','151:G>T','153:G>A'] 18.2180590998625 2.94454689035461 0.796236759374992 3.69807956701966 0.000217236800262477 0.00411043528714168
['63:C>A','151:G>T','153:G>A'] 9.02311017866837 3.35629439565103 0.908205516297668 3.69552302361373 0.000219434593056441 0.00413910812820541
['47:C>T','70:T>G'] 67.2846473180288 1.94715841927144 0.527001984998395 3.69478384275415 0.000220073927301996 0.00413910812820541
['50:G>C','144:T>C','151:G>T','153:G>A'] 11.5443166276008 3.52647429741032 0.954893710093657 3.69305427413952 0.000221576709996233 0.00415489501409104
['47:C>T','68:G>A','70:T>G'] 6.73235936174097 3.98145531730131 1.07881062489068 3.69059705701801 0.000223728302332091 0.0041827174850922
['47:C>T','72:A>C','144:T>C','151:G>T','153:G>A'] 6.92561161715861 3.83570599004575 1.0398530655363 3.68869998769248 0.000225402816281349 0.00419022432275757
['205:C>A','267:G>T','279:C>A','281:C>A'] 25.1184810040397 -5.73208762559146 1.55398971175881 -3.68862649618437 0.000225467922204902 0.00419022432275757
['144:T>C','151:G>T','153:G>A','260:C>A'] 15.1417594659839 2.97029438218897 0.806188590660263 3.68436668119592 0.000229271988703617 0.00424831498594897
['86:A>G','151:G>T','153:G>A'] 16.8628696479963 2.6515091169024 0.721650167192948 3.67423058629107 0.000238567217013334 0.00438834212974603
['264:A>T'] 98.3684013663441 -2.49659022335023 0.679539262500608 -3.6739455114972 0.000238833684984633 0.00438834212974603
['45:G>A','144:T>C','151:G>T','153:G>A'] 62.6578338309367 1.97650617107759 0.537994403694597 3.67384150746593 0.000238930970180967 0.00438834212974603
['18:A>C','26:A>G','93:C>G','142:.>INS:T'] 8.67581337137774 3.73468864256238 1.01820111738614 3.66792824992161 0.000244523775892015 0.00447793101874764
['1:G>C','144:T>C','151:G>T','153:G>A'] 7.61534682350475 3.88585680936306 1.06135832829443 3.66121102154775 0.000251025891557514 0.00456905569509163
['68:G>A','72:A>C','135:A>G','144:T>C','151:G>T','153:G>A'] 65.6144348247877 2.4320820012703 0.664374472633203 3.66070958691551 0.000251517716151244 0.00456905569509163
['47:C>T','68:G>A','70:T>G','144:T>C','151:G>T','153:G>A'] 6.92398658295121 4.26437014229594 1.16514423609464 3.65995042518459 0.000252264048632594 0.00456905569509163
['151:G>T','153:G>A','216:A>G'] 9.13469695858192 3.45462553873027 0.9439799237762 3.6596387822643 0.000252571025916764 0.00456905569509163
['273:C>G'] 70.6761600879259 -2.76329803014962 0.755194537074495 -3.65905458063057 0.000253147425546351 0.00456905569509163
['151:G>T','153:G>A','202:A>G'] 13.4930283603404 3.46825310771762 0.950786945935006 3.64777106221934 0.00026452517810163 0.00476069307600722
['68:G>A','144:T>C','151:G>T','153:G>A','174:C>T'] 9.01785245556556 3.36136712178173 0.921854715501303 3.64630897391876 0.000266034077231555 0.00477413015960237
['56:C>T','135:A>G','144:T>C','151:G>T','153:G>A'] 14.4641647400507 2.79156823971864 0.766201764081013 3.6433852942989 0.000269075592859495 0.00481491553736862
['166:C>T','239:G>A','254:C>T'] 23.750311300632 -5.65124749976281 1.55274013374809 -3.63953206137689 0.000273133930232663 0.00486328535406958
['136:G>T','144:T>C','151:G>T','153:G>A'] 18.1089270863591 2.57549695717662 0.707681324590454 3.63934565980965 0.000273331701202697 0.00486328535406958
['142:.>INS:T'] 119.924306030764 -2.25861219704887 0.620755411157263 -3.63848974403329 0.000274241547115452 0.00486391351379373
['93:C>T','144:T>C','151:G>T','153:G>A'] 63.0120133955375 1.93696251724478 0.532574701968476 3.63697808041854 0.000275855395873245 0.00486391351379373
['62:A>C','157:C>A'] 9.07445836262604 3.27104819022573 0.899406879145785 3.63689478707614 0.000275944577874633 0.00486391351379373
['68:G>A','70:T>G','135:A>G','144:T>C','151:G>T','153:G>A'] 58.9658064290189 1.96321162926857 0.539877598105603 3.63640135496889 0.00027647344897183 0.00486391351379373
['173:T>C','213:C>T'] 52.7682234248388 -3.39928258945685 0.935570348603383 -3.63337999598992 0.000279732578628659 0.00489880687795674
['103:G>A','151:G>T','153:G>A'] 9.07971608572885 3.26568431165998 0.898866455107782 3.63311401054386 0.000280021213844565 0.00489880687795674
['62:A>C','151:G>T','153:G>A'] 99.1636638440159 1.85054813014869 0.509661113239457 3.6309384453258 0.000282392535764122 0.00492653050554511
['144:T>C','151:G>T','153:G>A','205:C>A','267:G>T','279:C>A','281:C>A'] 46.606655831452 -4.15155863966815 1.14498058911982 -3.62587687434909 0.000287982555089935 0.00501009650702295
['66:G>T','135:A>G','144:T>C','151:G>T','153:G>A'] 13.6466735973457 2.89841385302611 0.800096722081465 3.62257933701546 0.000291679958050745 0.00505099274744494
['144:T>C','151:G>T','153:G>A','218:G>C'] 16.708828423854 3.19079921829235 0.880866031790249 3.62234335657995 0.000291946251728416 0.00505099274744494
['68:G>A','196:C>T'] 10.324547804752 3.99394369601644 1.1029388935304 3.62118311308455 0.000293258851900706 0.00505972503981851
['228:G>C'] 121.332465373065 -2.19138940318474 0.605781215980072 -3.61746014134718 0.000297508127821841 0.00511893792458294
['72:A>C','160:T>A','225:T>C'] 11.2976918391504 3.30793100434734 0.914757553903355 3.61618331571255 0.000298978686032407 0.00513014660444101
['144:T>C','151:G>T','153:G>A','191:A>G','199:T>C'] 46.4672165653278 -5.19081411297922 1.43631808608675 -3.61397253384283 0.000301541019677022 0.00515018203606027
['269:G>C'] 17.7866898475121 2.63411846029789 0.728913941707905 3.61375782458754 0.000301790963952438 0.00515018203606027
['18:A>C','135:A>G','144:T>C','151:G>T','153:G>A'] 130.873718115099 2.28548338571365 0.632858862066694 3.61136348513801 0.000304591405082395 0.00518044363750898
['46:DEL:C>.'] 10.24813672462 3.09623891780122 0.857486731293264 3.61083012110457 0.000305218537799906 0.00518044363750898
['26:A>T','144:T>C','151:G>T','153:G>A'] 14.5155129240084 2.75122886529047 0.762708618549792 3.60718208550158 0.000309540445487546 0.00522851920778638
['48:G>C','144:T>C','151:G>T','153:G>A'] 11.3437823000052 3.25193565163666 0.901554674851151 3.60703099029858 0.000309720681157392 0.00522851920778638
['220:T>A','235:T>C'] 47.5196802134519 -5.16984865806 1.43439045838853 -3.6042129448268 0.000313100278456914 0.00525805041974849
['68:G>A','92:G>A','144:T>C','151:G>T','153:G>A'] 14.485195632462 2.77940599845964 0.771163433652923 3.60417244538408 0.000313149098924827 0.00525805041974849
['70:T>G','189:G>C'] 22.6401115640831 -5.58201988792748 1.55064064778784 -3.59981527370049 0.000318443324258396 0.00532659884237229
['62:A>C','72:A>C','151:G>T','153:G>A'] 13.2904863780568 2.86504874022415 0.795975982364798 3.59941606744497 0.000318932550836597 0.00532659884237229
['127:C>A','151:G>T','153:G>A'] 14.7495979171781 2.73001569388722 0.758733058822158 3.59812408612489 0.000320520699018291 0.00533888600519031
['102:T>C','151:G>T','153:G>A'] 11.2111646276804 3.20076863096389 0.89121022236634 3.59148554475196 0.000328798416428329 0.00546224000554543
['62:A>C','138:C>T','144:T>C','151:G>T','153:G>A'] 7.94687046148695 3.42987037332344 0.95620300901846 3.58696881412681 0.0003345443165214 0.00554299220733737
['18:A>C','138:C>T','144:T>C','151:G>T','153:G>A'] 6.95956159760044 4.12292113430371 1.15043572787962 3.58379093624179 0.000338643173431127 0.00559610077888958
['135:A>G','144:T>C','151:G>T','153:G>A','170:T>A','171:A>C','172:C>T','174:C>T'] 65.0495914903305 2.17210557203582 0.606867968351855 3.57920616231381 0.000344639512653118 0.00568020333617494
['144:T>C','151:G>T','153:G>A','225:T>C'] 232.10710242602 3.14875098369629 0.881278714552169 3.57293434154525 0.00035300329475993 0.00580278119443948
['48:G>T'] 86.447283849703 1.78746770542662 0.500911117844848 3.56843288509374 0.000359122817523602 0.0058879220056291
['135:A>G','144:T>C','151:G>T','153:G>A','222:C>T'] 12.3456352861297 2.92250663186142 0.819237875080614 3.56734804475909 0.000360612370614294 0.0058969067288703
['144:T>C','151:G>T','153:G>A','173:T>C','213:C>T'] 45.7478848392727 -3.60431979010139 1.01151035860577 -3.56330487318929 0.000366214937974999 0.00597292749098286
['79:C>T','174:C>A','220:T>C'] 85.6597117430311 -2.33167459092068 0.654639752054243 -3.56176749670937 0.00036836653511551 0.005992414569944
['47:C>A','144:T>C','151:G>T','153:G>A'] 14.5616033848633 2.71518155699962 0.76286616496803 3.55918466657046 0.00037200789773961 0.00603597270347973
['144:T>C','151:G>T','153:G>A','220:T>A'] 47.8163051952321 -4.09719800962993 1.15214809634297 -3.55613833207278 0.000376345968941144 0.0060875019465551
['29:C>A','70:T>G'] 12.3884756785698 3.23298288253913 0.909399973638112 3.55507254921658 0.000377874808604866 0.0060875019465551
['151:G>T','153:G>A','200:T>C'] 8.14012271690459 3.38268509066205 0.951551306829703 3.55491613156645 0.000378099673832019 0.0060875019465551
['70:T>A','151:G>T','153:G>A'] 8.03216862588645 3.58180296132486 1.00812836338545 3.55292350797138 0.000380975226728813 0.00611807139744246
['206:C>A','262:A>T'] 21.4037264730668 -5.501042671637 1.55194945846148 -3.54460168895605 0.000393206795972047 0.00629834824340903
['28:T>C','70:T>G','144:T>C','151:G>T','153:G>A'] 17.0682623838269 2.53085730743159 0.714932429297823 3.5399951152269 0.000400134438051127 0.00639296424876073
['267:G>T'] 38.5749577742198 2.13363492665273 0.602969767241302 3.53854379202875 0.00040234053859226 0.00641185443563187
['56:C>G','138:C>T','144:T>C','151:G>T','153:G>A'] 7.66669500746242 3.73097818569562 1.0555358666688 3.53467684378203 0.000408274134697472 0.00648990077566058
['28:T>A'] 62.3821341646666 1.87390377926505 0.530606458488987 3.53162640462648 0.000413012412535641 0.0065485993410398
['144:T>C','151:G>T','153:G>A','198:C>A'] 17.1798491637405 2.59012025423651 0.73411647379553 3.52821431842425 0.000418373273018729 0.00661684800231389
['144:DEL:T>.','145:G>C','151:G>T','153:G>A'] 32.915127582867 2.44821145169997 0.694158912743827 3.5268746201397 0.000420495835801854 0.00663366604440053
['31:C>T','75:A>G'] 5.89546236083204 3.9105332836667 1.10937399085829 3.52499095516132 0.000423497251091623 0.00666422935574581
['207:G>T'] 55.8182889468695 2.06888326250499 0.587599009326633 3.52091005884414 0.000430068463529919 0.00675067365184933
['73:G>A','151:G>T','153:G>A'] 8.90989836454742 3.55432237735994 1.01049978276248 3.51739054079085 0.00043581205352388 0.00682372722805015
['213:C>A'] 205.619369486172 2.47706988784812 0.704520466650836 3.5159658308064 0.000438157370185671 0.00684334067200214
['244:T>A','281:C>A'] 42.8090067779046 -4.02090022735717 1.14577061116434 -3.5093413883876 0.000449217903038877 0.00699863613615047
['79:C>A','144:T>C','151:G>T','153:G>A'] 22.4725128834896 2.42928063386338 0.692553978416831 3.50771305857875 0.000451976268745885 0.00700960620270395
['108:C>A','144:T>C','151:G>T','153:G>A'] 21.9275358298813 2.37203472782657 0.676254868073904 3.50760466180828 0.000452160451204279 0.00700960620270395
['135:A>G','144:T>C','151:G>T','153:G>A','229:C>G'] 6.53384938322052 4.20471243551317 1.19995322140464 3.50406362557301 0.000458215864974161 0.00707734393564169
['270:A>T','281:C>A'] 58.7506734755193 -2.74897613362418 0.784585570377632 -3.50373016967552 0.000458789978903166 0.00707734393564169
['144:T>C','151:G>T','153:G>A','160:T>A','225:T>C'] 38.2304338625784 2.50407205850736 0.716414586910961 3.49528346331477 0.000473558529583301 0.00728255050613305
['65:T>C','152:C>G'] 6.82979800655349 3.66006280372902 1.04728836872423 3.49479943922951 0.000474418107377021 0.00728255050613305
['135:A>G','144:T>C','151:G>T','153:G>A','225:T>G'] 14.3319296882066 3.20797189084603 0.91831015926568 3.49334248181601 0.000477014308518115 0.0073045002793373
['30:C>A','70:T>G'] 14.7864019788978 2.70804198235326 0.776861582259177 3.48587450350943 0.000490531069974265 0.00749316119816786
['10:G>A','151:G>T','153:G>A'] 5.93629509858409 3.7572429366323 1.07936725341983 3.48096806228647 0.000499605059750772 0.00761320313678609
['39:T>C','144:T>C','151:G>T','153:G>A'] 101.046145119203 1.70471439968864 0.490013810716366 3.47891092538078 0.00050345590091786 0.00765326288215669
['135:A>G','144:T>C','151:G>T','153:G>A','238:C>T'] 13.9575656577843 3.08982076552064 0.888689378647901 3.47682873201619 0.000507381812201086 0.00768195317106515
['144:T>C'] 707.045994026674 -1.77119418085627 0.509460167010252 -3.47660974409531 0.000507796361619187 0.00768195317106515
['34:C>T','135:A>G','144:T>C','151:G>T','153:G>A'] 7.93635501528133 3.44342287815188 0.993365165786086 3.46642201352709 0.000527434717383626 0.0079598159878883
['31:C>T','59:A>G'] 5.9415528216869 3.74772598621204 1.08288723419281 3.46086449989931 0.000538443755609922 0.00810642606102149
['49:A>T','70:T>G'] 87.4034778516622 -2.24231380878221 0.648142420102766 -3.45960045081864 0.00054097745486185 0.00812504028728961
['198:C>T','205:C>A'] 40.9451460978424 -4.03627019141461 1.16708569687256 -3.45841800840384 0.000543357630499259 0.00814126516702597
['208:G>A','249:T>A'] 19.5681653909374 -5.3716723400232 1.55387052205967 -3.45696263862641 0.000546300584142088 0.00816582472191384
['68:G>A','144:T>C','151:G>T','153:G>A','175:G>A'] 11.4020132412731 2.99450389505421 0.867204529762568 3.45305379790172 0.000554278449169233 0.00826534744558787
['1:G>C'] 6.87063074430553 3.53378917483247 1.02519200354638 3.44695350978964 0.000566946133719728 0.00841417923101104
['72:A>C','206:C>A'] 6.87063074430553 3.53378917483247 1.02519200354638 3.44695350978964 0.000566946133719728 0.00841417923101104
['144:T>C','151:G>T','153:G>A','236:C>A'] 64.0289053611264 -2.45898466616165 0.713979062694522 -3.44405710845576 0.000573054646621158 0.00848235499559231
['150:C>A'] 66.8565281340931 1.8449585880936 0.535780920133036 3.44349438131445 0.000574248525966971 0.00848235499559231
['47:C>T','62:A>C'] 19.6658765851606 2.60064499147495 0.755933918326215 3.44030731844032 0.000581054001749455 0.00856268520695726
['10:DEL:G>.','151:G>T','153:G>A'] 5.93103737548128 3.76441883985807 1.09508582215658 3.4375560012682 0.000586989325815548 0.00862984541686098
['35:A>C','144:T>C','151:G>T','153:G>A'] 15.4991757323432 2.98227582056285 0.868068286836202 3.43553135829 0.000591393016226224 0.00867422590310267
['56:C>A','68:G>A','70:T>G','135:A>G','144:T>C','151:G>T','153:G>A'] 8.93255429116607 3.20284321608199 0.932986176344275 3.43289461011278 0.000597174174462971 0.00873855573519063
['70:T>G','139:G>T','144:T>C','151:G>T','153:G>A'] 6.87588846740834 3.52635709528943 1.02843284234665 3.42886472513177 0.00060611154482215 0.00884866341543386
['33:G>T'] 33.8584181318281 2.1292246434519 0.622198771730855 3.42209714996503 0.000621401061863033 0.00903694522548533
['83:A>C','151:G>T','153:G>A'] 12.2837716559665 2.98215090848934 0.871494510346503 3.42188146119664 0.000621894202807628 0.00903694522548533
['47:C>G'] 25.4542246261029 2.25795077959412 0.660148081981567 3.42037012789075 0.00062535987406615 0.00905012850081778
['18:A>C','150:C>T'] 10.9944778380266 3.02029921035462 0.883070086066458 3.42022593451017 0.00062569146429093 0.00905012850081778
['62:A>C','144:T>C','151:G>T','153:G>A','225:T>C'] 4.95586899200779 4.2398137269618 1.24023992594931 3.41854316915054 0.000629573300606145 0.00908529396704213
['144:T>C','151:G>T','153:G>A','243:C>T'] 37.9935726460288 2.05744475621201 0.602657725082594 3.41395234903865 0.000640277729838966 0.00921852740685389
['31:C>T','56:C>G'] 10.1575808371177 2.964872077107 0.868657710647822 3.41316497944383 0.00064213056189291 0.00922399933287911
['133:T>G','151:G>T','153:G>A'] 13.9337318086804 2.67532423613309 0.784931566050595 3.40835348181251 0.000653561725917857 0.00936672102842915
['70:T>G','144:T>C','151:G>T','153:G>A','243:C>T'] 8.03905138319666 3.24256696549105 0.95271060727493 3.40351722834898 0.000665242179125618 0.00947160221646376
['144:T>C','151:G>T','153:G>A','187:C>A'] 13.8274027518697 2.59977473214445 0.763849526523873 3.40351684706215 0.00066524310760832 0.00947160221646376
['222:C>G'] 57.4043677244564 -2.5405171577563 0.746454472443334 -3.40344555702177 0.000665416729242225 0.00947160221646376
['72:A>C','170:T>A','171:A>C','172:C>T','174:C>T','182:T>C','188:A>G'] 35.507535185683 2.3181873989205 0.681673622570396 3.40072920847264 0.000672063668126853 0.0095445232505181
['49:A>G','68:G>A','144:T>C','151:G>T','153:G>A'] 7.07439844592879 3.45437462659442 1.01704994003661 3.39646510029792 0.000682622616277726 0.0096498507624963
['72:A>C','157:C>A'] 6.8350557296563 3.6522843165911 1.07542422604686 3.39613357048548 0.000683449990521415 0.0096498507624963
['37:T>A'] 53.1608865890328 1.95505593879579 0.575758540862198 3.39561778079418 0.000684739061863537 0.0096498507624963
['68:G>A','170:T>A','171:A>C','172:C>T','174:C>T','182:T>C','188:A>G'] 22.6726345295611 2.66815359967926 0.785847423071256 3.39525653625174 0.000685643236358112 0.0096498507624963
['49:A>G','135:A>G','144:T>C','151:G>T','153:G>A'] 12.2037312146698 2.866109562178 0.844461979777588 3.3940066347722 0.000688780238282057 0.00965241389003583
['1:G>A','144:T>C','151:G>T','153:G>A'] 7.75887592917213 3.47231045755972 1.02308648161767 3.39395595577553 0.00068890771337155 0.00965241389003583
['72:A>C','144:T>C','151:G>T','153:G>A','196:C>T'] 8.5496824692262 3.68913092988238 1.08832845158575 3.38972203153113 0.000699635263098303 0.00978083851068007
['151:G>T','153:G>A','254:C>T'] 6.03736643229202 3.89903659913914 1.15136007486721 3.38646152863068 0.000708002026006793 0.00983512797989845
['58:G>A','135:A>G','144:T>C','151:G>T','153:G>A'] 9.70758766191171 3.38586174349998 1.00002905027534 3.38576338614138 0.000709805569422673 0.00983512797989845
['33:G>A','65:T>C'] 7.05336755351755 3.48214106756625 1.0287046466214 3.38497651294057 0.00071184345173787 0.00983512797989845
['151:G>T','153:G>A','161:DEL:A>.'] 5.74304284316645 3.89513241237973 1.15085555889796 3.38455367597098 0.000712940779638176 0.00983512797989845
['33:G>C','70:T>G'] 5.74304284316645 3.89513241237973 1.15085555889796 3.38455367597098 0.000712940779638176 0.00983512797989845
['68:G>A','110:C>T','144:T>C','151:G>T','153:G>A'] 5.74304284316645 3.89513241237973 1.15085555889796 3.38455367597098 0.000712940779638176 0.00983512797989845
['161:A>T','164:DEL:C>.'] 62.5200606333293 -2.55538724599838 0.755662912141946 -3.38164968127796 0.000720519666843496 0.00991783444712268
['140:G>A','151:G>T','153:G>A'] 5.98764328254175 3.6011113794609 1.06527366685768 3.38045658265766 0.00072365507139705 0.00993914849157834
['151:G>T','153:G>A','204:C>A'] 4.86005538140267 4.03579136138479 1.19591932882755 3.374635114679 0.000739136220591433 0.0101188776278418
['37:T>A','144:T>C','151:G>T','153:G>A'] 19.0185991507739 2.4543068647593 0.727347722205551 3.37432398539319 0.000739972210370679 0.0101188776278418
['47:C>T','56:C>G','144:T>C','151:G>T','153:G>A'] 9.27459337535388 2.97628133816523 0.882650940479027 3.37198002253299 0.000746298615141991 0.0101831551778525
['144:T>C','151:G>T','153:G>A','243:C>G'] 6.58519756717819 3.97711691948548 1.180262171403 3.36968939261842 0.000752529570883234 0.0102458537009602
['32:A>G','59:A>T','150:C>G','245:G>A'] 130.799644684315 -1.86796692029034 0.554588211951349 -3.36820523775252 0.000756592512983297 0.0102654954302592
['56:C>A','151:G>T','153:G>A'] 17.3799841764683 2.48058622231716 0.736558399899482 3.36780657535871 0.000757687334936784 0.0102654954302592
['3:C>G','144:T>C','151:G>T','153:G>A'] 5.74830056626926 3.88540335220807 1.15383933448146 3.3673694734581 0.00075888941149769 0.0102654954302592
['215:G>C','216:A>T','230:C>T'] 17.9157371051569 -5.24452261812588 1.55775182639475 -3.36672538543176 0.000760663949366801 0.010267323954492
['27:A>T','163:T>G'] 163.762110746637 -2.32755787779193 0.692030500028318 -3.3633747034223 0.000769957788900346 0.0103639681581433
['135:A>G','144:T>C','151:G>T','153:G>A','197:G>A'] 11.0405682988814 2.96092638729185 0.880454155633676 3.36295350342327 0.000771133508174163 0.0103639681581433
['59:A>C','151:G>T','153:G>A'] 13.5472272978451 2.64666282946457 0.788064706724058 3.3584333962456 0.000783856085577663 0.0105123997087214
['3:C>A'] 6.9219789282632 3.40428330075951 1.01541152651536 3.35261439511345 0.000800521518912292 0.0107129621216831
['3:C>T'] 6.91672120516039 3.41164978194512 1.01825989652249 3.35047053664434 0.000806743912563914 0.0107502917540166
['41:G>A','72:A>C'] 6.91672120516039 3.41164978194512 1.01825989652249 3.35047053664434 0.000806743912563914 0.0107502917540166
['150:C>T'] 299.675059501392 1.51053082561875 0.45099025625398 3.34936465848628 0.000809971162057559 0.0107703808661709
['160:T>A'] 692.097591164389 3.16221047966457 0.944829382947484 3.34685874162778 0.000817328478840016 0.0108451869978284
['27:A>T'] 219.132785536755 -1.72948884754319 0.517580863115098 -3.34148530363765 0.00083331427910276 0.0110154980334872
['144:T>C','151:G>T','153:G>A','174:C>A','220:T>C'] 88.5597068855551 -2.1015145104894 0.628939290751414 -3.34136305585019 0.000833681313727117 0.0110154980334872
['40:G>A','135:A>G','144:T>C','151:G>T','153:G>A'] 8.03379366009385 3.2488499696408 0.972642074599953 3.34023178153901 0.000837084953832443 0.0110276839104579
['117:A>G','151:G>T','153:G>A'] 7.93109729217852 3.45132718023719 1.03342038063579 3.33971271024657 0.000838650982178651 0.0110276839104579
['50:G>A'] 209.212633468319 1.831368703251 0.548428261284893 3.33930403032176 0.000839885873429413 0.0110276839104579
['39:T>C','47:C>T'] 7.11886387257624 3.68802360967357 1.10493989707115 3.3377594740215 0.000844568243886083 0.0110659642499133
['144:T>C','151:G>T','153:G>A','257:G>A'] 299.059555104906 -1.72258886433914 0.516774516703421 -3.33334715366342 0.000858078037765944 0.0112195046983885
['18:A>C','225:T>C'] 14.933499282219 3.99016681330914 1.1987216459367 3.3286850427992 0.000872570189841091 0.0113852231228641
['61:C>T','196:C>T'] 8.59577293008106 3.56533841358427 1.07458102017325 3.31788701517309 0.000907011654197156 0.0118100082957106
['1:G>A'] 7.80496639002698 3.35972446436102 1.01440693234182 3.31200858082159 0.000926287047355614 0.012035966343544
['60:T>C','151:G>T','153:G>A'] 8.25333453102554 3.19059882874889 0.964300364890465 3.3087188856465 0.000937238907326649 0.0121497478482095
['144:T>C','151:G>T','153:G>A','274:T>A'] 53.2501354644832 -2.58363080185788 0.780974028766183 -3.30821603112669 0.000938923512459431 0.0121497478482095
['88:C>T','151:G>T','153:G>A'] 5.97712783633613 3.61499436941262 1.09295956440992 3.30752800664159 0.000941232997614035 0.0121545201320757
['150:C>G','245:G>A'] 36.7685994460717 -3.87436335883632 1.17169174372311 -3.3066404876468 0.000944219896801807 0.0121680024972628
['56:C>T','180:G>A','207:G>A','220:T>C','235:T>C'] 8.23593632750971 3.47317556190551 1.05165441666707 3.30258258498337 0.000957988739783234 0.0123200892756928
['144:T>C','147:DEL:T>.','151:G>T','153:G>A'] 18.2645966724395 2.37723576756511 0.720360995616256 3.30006174963905 0.000966635570420784 0.0124058167572651
['57:G>A','151:G>T','153:G>A'] 7.1649543334311 3.58075723334849 1.08590195653004 3.2974958851632 0.000975511039993278 0.0124941219703025
['18:A>C','144:T>C','151:G>T','153:G>A','239:G>A'] 7.79970866692417 3.36889826026492 1.02278298852014 3.29385441298682 0.000988236695504352 0.0126276163909363
['74:G>A','144:T>C','151:G>T','153:G>A'] 41.9977756077715 2.07572151747586 0.63027417245231 3.29336280653785 0.000989966413531809 0.0126276163909363
['197:G>T'] 50.3582245144203 2.00844475116119 0.610057099615758 3.29222420725241 0.00099398334674193 0.0126314428196895
['35:A>C'] 42.4223098996662 1.98680665101817 0.60350103613045 3.29213461464333 0.000994300065480907 0.0126314428196895
['47:C>T','56:C>G'] 22.6188960704349 2.28180607007391 0.693359463203383 3.29094242044634 0.000998523493287669 0.0126400592485207
['24:G>A','70:T>G','144:T>C','151:G>T','153:G>A'] 8.14174775111199 3.0661919276123 0.931745518059861 3.29080405344683 0.000999014741819851 0.0126400592485207
['7:C>A','144:T>C','151:G>T','153:G>A'] 22.2873046134804 2.75478943178616 0.837324068390102 3.28999193476273 0.00100190254460137 0.0126510395904
['59:A>G','135:A>G','144:T>C','151:G>T','153:G>A'] 34.4470308798812 2.28951346955975 0.696164725478707 3.28875248309286 0.00100632479572571 0.0126813122648493
['40:G>T'] 70.1556665041727 1.71638096066204 0.522513748599135 3.28485320293231 0.00102035518492438 0.0128322982393201
['35:A>T'] 107.789765090259 2.0274306363223 0.61752674922586 3.2831462586259 0.00102655390489901 0.0128843829787224
['62:A>C','225:T>C'] 15.2153642616925 2.55689230532318 0.780132739312351 3.27750929614486 0.00104727281964057 0.0131181393388178
['93:C>T','151:G>T','153:G>A'] 6.03899146649942 3.45934060802697 1.05748275931399 3.27129740656113 0.00107055261968718 0.0133829761618778
['144:T>C','151:G>T','153:G>A','174:C>T'] 82.646913080825 1.64351745319961 0.502786258271792 3.26881935645736 0.00107997226560648 0.0134738372499868
['26:A>G','59:A>G','93:C>G','142:.>INS:T'] 5.78913330402131 3.70716207678113 1.13690151652992 3.2607591975919 0.0011111435976253 0.0137866168776526
['3:C>T','144:T>C','151:G>T','153:G>A'] 5.78913330402131 3.70716207678113 1.13690151652992 3.2607591975919 0.0011111435976253 0.0137866168776526
['122:A>G','167:A>G','222:C>G','232:A>T'] 54.5305455816197 -2.52235871135908 0.773579956525676 -3.26063090192715 0.00111164641916247 0.0137866168776526
['144:T>C','151:G>T','153:G>A','267:G>T'] 15.7987704112279 2.481417197137 0.761275127973539 3.25955374864585 0.00111587634778 0.0138117264153085
['118:C>T','151:G>T','153:G>A'] 6.08871461624968 3.74026345219841 1.14833967514819 3.25710548293626 0.00112554598009816 0.0138813141580768
['18:A>C','62:A>C','151:G>T','153:G>A'] 4.90614584225752 3.81874821041251 1.17247112095364 3.25700833237283 0.00112593127771085 0.0138813141580768
['70:T>G','137:C>T','144:T>C','151:G>T','153:G>A'] 15.2420488643435 2.41177912775026 0.741567150619841 3.25227341277774 0.00114485836390477 0.0140600667209365
['17:C>T','151:G>T','153:G>A'] 7.15080619833007 3.27552158333588 1.00715302204819 3.25225810937313 0.00114492001080594 0.0140600667209365
['44:G>A','56:C>G'] 6.96281166601524 3.29943107692817 1.01468958777671 3.25166545185268 0.00114730978234541 0.0140618418137559
['28:T>G'] 29.2255683140157 2.11489448604335 0.651075609621423 3.2483085755172 0.00116093294528153 0.0142010215552699
['144:T>C','151:G>T','153:G>A','247:A>G','266:A>G'] 35.051507901166 -3.80147485478428 1.17137704238471 -3.24530421651869 0.0011732521063645 0.0143149464409954
['41:G>T','52:C>A','166:C>T'] 49.5252137333207 -2.60162394687195 0.801751759430407 -3.24492452466863 0.00117481757475198 0.0143149464409954
['56:C>G','173:T>C'] 16.5070761988183 -5.12674020904893 1.58202228159559 -3.24062452766356 0.00119268165969845 0.0145043985139639
['47:C>T','75:A>G'] 4.91140356536033 3.80784977757079 1.17569126710582 3.23881777819488 0.00120026230251718 0.0145683000012889
['144:T>C','151:G>T','153:G>A','175:G>A'] 152.076067050245 1.60928024594467 0.497219811792856 3.23655696691166 0.00120981076274108 0.0146557926635346
['70:T>C','144:T>C','151:G>T','153:G>A','196:C>T'] 6.63654575113585 3.78175273359471 1.17102676437945 3.22943321931563 0.00124035845709611 0.0149968436617624
['18:A>C','53:G>A'] 16.4666149319166 3.39388080594716 1.05171680294399 3.22699114100575 0.00125099333289941 0.0150962837070308
['68:G>A','144:T>C','151:G>T','153:G>A','243:C>T'] 5.79964875022693 3.68880764086094 1.14335947939844 3.22628858843392 0.00125406839982784 0.0151042892079265
['56:C>G','144:T>C','151:G>T','153:G>A','162:A>G'] 8.19309593506966 2.98534853825166 0.92598408242887 3.2239739266587 0.0012642490999835 0.0151976815992258
['135:A>G','144:T>C','151:G>T','153:G>A','265:G>A'] 6.07294144694125 3.76469486361845 1.17006187100701 3.21751777141354 0.00129305016224154 0.0154923989744894
['135:A>G','144:T>C','151:G>T','153:G>A','267:G>A'] 12.9375325327957 2.73672809261513 0.850610111440445 3.21737075048483 0.00129371302309723 0.0154923989744894
['72:A>C','246:C>T'] 8.18783821196685 2.99058316056008 0.929827058296191 3.21627891324222 0.00129864551941409 0.0155217879543711
['175:G>A'] 360.420674187531 1.57186515986667 0.488844966371959 3.21546761856324 0.00130232186721187 0.0155360797225676
['93:C>G','151:G>T','153:G>A'] 10.2905944965794 2.79913010303041 0.872977144738135 3.20641854131251 0.00134398350512904 0.015997126947763
['155:G>T'] 86.1636414479571 2.37902512684124 0.742060830324858 3.20597049408976 0.0013460779021988 0.015997126947763
['72:A>C','151:G>T','153:G>A'] 83.544489078217 1.74578381492119 0.544735721121442 3.20482712484352 0.00135143623590149 0.0160303885330513
['56:C>T','68:G>A','144:T>C','151:G>T','153:G>A'] 9.91823812084518 3.03293506041269 0.947833982825459 3.19985895775927 0.00137494854190103 0.0162784550433387
['49:A>G','151:G>T','153:G>A'] 9.08659884303906 2.96080198147226 0.926585016840088 3.19539160213211 0.00139641227188379 0.0164808729213507
['38:T>C','68:G>A','144:T>C','151:G>T','153:G>A'] 6.07982420425146 3.34571624330767 1.0471048782233 3.19520643336567 0.00139730856158985 0.0164808729213507
['18:A>C','229:C>T'] 14.1742524474382 3.20421996871512 1.00316386512048 3.19411422213689 0.00140260609527923 0.0164897324396347
['70:T>G','155:G>T'] 10.445021668933 3.2436440713824 1.01555366205757 3.19396620047689 0.00140332546548384 0.0164897324396347
['161:A>T','164:DEL:C>.','244:T>A','281:C>A'] 34.1041920039032 -3.66749716645458 1.15023385740685 -3.18847957990281 0.0014302311123126 0.0167496227150548
['199:T>A','215:G>C','216:A>T','230:C>T'] 31.0335360413386 -4.5939554670696 1.44084934162439 -3.1883662881023 0.00143079165776055 0.0167496227150548
['144:T>C','151:G>T','153:G>A','222:C>G'] 33.9829228377175 -3.6619871697986 1.14903237552619 -3.18701826667122 0.00143747696054826 0.016791600353756
['68:G>A','144:T>C','151:G>T','153:G>A','170:T>A','171:A>C','172:C>T','174:C>T','182:T>C','188:A>G'] 5.04804991371749 3.83619450810405 1.20386576762591 3.18656332895754 0.00143973964393533 0.016791600353756
['28:T>G','144:T>C','151:G>T','153:G>A'] 13.5888386432147 2.92093517752047 0.917549803818128 3.18340777292503 0.00145552473607773 0.0169334891816379
['135:A>G','144:T>C','151:G>T','153:G>A','205:C>T'] 7.01941757307572 3.18155421015623 0.999529354999912 3.18305229780521 0.00145731289620036 0.0169334891816379
['68:G>A','144:T>C','151:G>T','153:G>A','170:T>A','171:A>C','172:C>T','174:C>T'] 15.0487966089259 2.38412973880441 0.749946413581684 3.17906679147648 0.00147750041255912 0.0171130108522767
['72:A>C','144:T>C','151:G>T','153:G>A','225:T>C'] 6.02321829719099 3.47960354061112 1.09458525571614 3.17892418378553 0.00147822750616025 0.0171130108522767
['178:A>T','242:A>G'] 14.7726409027127 -4.96623144106781 1.56290704962188 -3.17756033045556 0.00148519786518561 0.0171619819735378
['38:T>C','70:T>G','144:T>C','151:G>T','153:G>A'] 10.6484067500757 2.65731802274951 0.837579802910325 3.17261473296774 0.00151072853707526 0.0174248486698017
['122:A>G','167:A>G'] 52.2510821073206 -2.45064439848082 0.77273540396828 -3.17138879090548 0.00151711944589629 0.0174663953853832
['144:T>C','151:G>T','153:G>A','220:T>C','230:C>T'] 31.761249904159 -4.55997837588864 1.43899566092527 -3.16886179695399 0.00153037146040727 0.0175866357000564
['72:A>C','144:T>C','151:G>T','153:G>A','249:T>C'] 5.84048148797897 3.53071328308994 1.11502030774571 3.1665013260863 0.00154284642627346 0.0176975222852577
['37:T>G'] 27.40701615946 2.09479943149117 0.662701918798537 3.16099798728362 0.00157229584916143 0.0180023563131591
['107:C>A','144:T>C','151:G>T','153:G>A'] 673.040865660378 1.43848763672829 0.455373232131172 3.15892005772076 0.00158354921226395 0.0180981180956371
['174:C>G'] 24.9282708102178 2.06279684120279 0.653223308102301 3.1578739086875 0.00158924282183823 0.0181301052698958
['39:T>C','151:G>T','153:G>A'] 7.26239297824362 3.3762083716003 1.07028326134131 3.15449983527644 0.00160773469105238 0.018307713400111
['56:C>G','139:G>A','144:T>C','151:G>T','153:G>A'] 7.0089021268701 3.1956671713792 1.0137699280987 3.15226076726558 0.00162011518103598 0.0184152112138446
['1:G>T'] 7.02467529617853 3.17532653309787 1.00791628573427 3.15038716810159 0.00163054224912258 0.0185001559895919
['147:T>C','151:G>T','153:G>A'] 19.6315306175818 2.6421611195965 0.840323675228311 3.144218350005 0.00166531131157361 0.0188604787421076
['47:C>A'] 28.0639759801189 2.10648330051332 0.67030390403441 3.14257948944481 0.00167466235333988 0.0189179942894934
['35:A>G','151:G>T','153:G>A'] 9.3016605984855 3.38647605284442 1.07781510546525 3.14198236383282 0.00167808143353065 0.0189179942894934
['18:A>C','278:T>C'] 9.46947066497892 2.73536778800434 0.870652831731252 3.14174340025426 0.00167945151284661 0.0189179942894934
['220:T>A'] 69.8060138005614 -2.0577592326066 0.655317909707682 -3.14009307867765 0.00168894163422551 0.0189907386986613
['135:A>G','144:T>C','151:G>T','153:G>A','203:A>G'] 14.4961070658046 2.60851876043691 0.831140959153772 3.13847937790574 0.00169826884514049 0.0190342911907569
['144:T>C','151:G>T','153:G>A','167:A>G','222:C>G','232:A>T'] 29.6378486753465 -4.52559800442511 1.44211132196684 -3.13817521261315 0.00170003222237688 0.0190342911907569
['156:C>A'] 42.250481196066 1.85890662558617 0.592451645263485 3.1376512166819 0.00170307400276124 0.0190342911907569
['188:A>C','220:T>A','235:T>C'] 30.8184097946507 -4.51391866337325 1.43877953884225 -3.13732475442728 0.00170497163627888 0.0190342911907569
['65:DEL:TG>.'] 5.83522376487616 3.54198185668317 1.12962099604924 3.13554888681333 0.00171532836289094 0.0191158390334269
['48:G>C'] 23.8257424775223 2.03546064901624 0.64942502187071 3.13425042224731 0.00172293749476099 0.0191665320243128
['68:G>A','83:A>T','144:T>C','151:G>T','153:G>A'] 13.867009770282 3.02092584998287 0.964068014186573 3.133519425527 0.00172723485294823 0.0191802692978985
['16:T>A','135:A>G','144:T>C','151:G>T','153:G>A'] 4.95223630311238 3.63040588968723 1.15876873789814 3.13298570366363 0.00173037870175323 0.0191811713435052
['26:A>G','93:C>G','135:A>G','144:T>C','151:G>T','153:G>A'] 10.6419233076332 3.31240316613739 1.05870289602104 3.128737229856 0.0017555923034441 0.0194262802057781
['77:T>G','151:G>T','153:G>A'] 16.6975310423001 2.49666117314923 0.798432210572576 3.12695447414228 0.0017662727599165 0.0195099934662382
['66:G>T','68:G>A','144:T>C','151:G>T','153:G>A'] 16.4116985503051 2.39402917750341 0.765794421230542 3.12620347071278 0.00177078986371754 0.0195185218323361
['135:A>G','144:T>C','151:G>T','153:G>A','239:G>A'] 28.919838382971 2.96332755780763 0.948024981146781 3.12579058225136 0.00177327780977155 0.0195185218323361
['144:T>C','151:G>T','153:G>A','229:C>T'] 140.889170016734 1.53192054022329 0.490189277214644 3.12516126204958 0.00177707609273955 0.0195260132786453
['72:A>C','160:T>A'] 11.5317768323201 3.18306960689159 1.01922665476276 3.12302429691901 0.00179002970132963 0.0196338984578415
['110:C>T','151:G>T','153:G>A'] 7.30485075020306 3.00625146045485 0.966284463688682 3.1111453960243 0.00186363153908019 0.0204054621140896
['70:T>G','225:T>C'] 59.5204358078559 2.08071424808417 0.669098278659443 3.10972889102769 0.00187259133641085 0.0204677827922184
['128:DEL:A>.','151:G>T','153:G>A'] 7.06550803393057 3.08497044123575 0.992475905806571 3.10835801976335 0.00188130014938296 0.0205271477971873
['60:T>A','151:G>T','153:G>A'] 8.21653046930587 3.22120210035482 1.03751309425217 3.10473392403461 0.00190450263764735 0.020744173947105
['280:T>A','281:C>T'] 32.0988132005923 -3.57211527475062 1.15197323454896 -3.10086655455084 0.00192955227113786 0.0209763795096864
['144:T>C','151:G>T','153:G>A','161:A>C'] 18.6794108201332 2.18035615101328 0.703247349258954 3.10041147444185 0.00193251971532637 0.0209763795096864
['263:C>A'] 20.6806997839009 2.22519107666684 0.718511827493983 3.09694425550075 0.00195526638608184 0.0211865629343089
['20:G>A','151:G>T','153:G>A'] 7.46818502894197 3.9375296859387 1.27394920296897 3.09080587888606 0.0019961408792994 0.0215921076460314
['75:A>G','225:T>C'] 6.17038009175377 3.50371549830363 1.13696230539258 3.08164613873795 0.0020585939901639 0.0222292657937871
['72:A>T','151:G>T','153:G>A'] 11.6854387637124 2.52599127078347 0.820256232226121 3.07951487784262 0.00207338014373519 0.0223503955941713
['144:T>C','151:G>T','153:G>A','196:C>T'] 182.599982086087 3.15492631768857 1.02673389120605 3.07277897876992 0.00212075498232674 0.0228218014678907
['70:T>G','142:C>A'] 6.72872667284556 3.46245705982565 1.12704584709485 3.07215280438742 0.00212520903482878 0.0228237618630257
['183:G>A','188:A>T'] 31.336306258471 -3.53430220673831 1.15059034934222 -3.07172940287465 0.00212822559923471 0.0228237618630257
['111:G>A','135:A>G','144:T>C','151:G>T','153:G>A'] 11.9498410484285 2.4945704985859 0.812868845697619 3.06884746757026 0.0021488627596411 0.0229735511662604
['66:G>C','70:T>G','144:T>C','151:G>T','153:G>A'] 10.455154494658 2.62590764656685 0.855779183871292 3.06844066326552 0.00215179056392624 0.0229735511662604
['191:A>G','199:T>C'] 27.7311375639186 -4.42643236390462 1.44265917623957 -3.0682453879665 0.00215319727520275 0.0229735511662604
['49:A>C','65:T>C'] 29.8263380605045 -4.46048532800628 1.45428820974759 -3.06712610204029 0.00216127659242224 0.0230205362216674
['18:A>C','182:T>C'] 8.28001913367655 2.85056288183212 0.930390937769505 3.06383345549989 0.00218520523662564 0.0231965091474345
['68:G>A','81:A>G','144:T>C','151:G>T','153:G>A'] 8.28001913367655 2.85056288183212 0.930390937769505 3.06383345549989 0.00218520523662564 0.0231965091474345
['47:C>T','65:T>C','70:T>G'] 5.89182967193663 3.37374821532249 1.10148942083273 3.06289661209086 0.00219205779753367 0.0232298781488213
['49:A>T','151:G>T','153:G>A'] 20.4397287056903 2.14589462274765 0.700939679342162 3.06145405373768 0.00220264794346168 0.0233026757937509
['144:T>C','151:G>T','153:G>A','188:A>T'] 45.8621489211266 -2.47478892188633 0.808679278284108 -3.06028482285023 0.0022112659148174 0.0233543986922451
['41:G>C'] 30.1671827041843 1.9929394111413 0.651785096173307 3.0576633661034 0.00223070013108145 0.0235199914494329
['154:C>T','228:G>C'] 28.171352814877 -4.45134002595396 1.45745179692909 -3.05419365177849 0.00225666360878471 0.0237211681204773
['49:A>C','62:A>C'] 27.4020175677614 -4.4087232324318 1.44354171547421 -3.05410171744398 0.00225735529295936 0.0237211681204773
['144:T>C','151:G>T','153:G>A','270:A>T','281:C>A'] 13.0595780338394 -4.7885037503101 1.56858250349128 -3.05275861464224 0.00226748253600127 0.0237876769229078
['135:A>G','144:T>C','151:G>T','153:G>A','269:G>A'] 13.9317241539924 2.36635916237344 0.775492477710665 3.0514276158541 0.00227755955996116 0.0238534373311652
['40:G>A'] 193.716682070316 1.47196108196597 0.482752598139121 3.04910027960487 0.00229527851721929 0.0239988803895567
['78:T>C','151:G>T','153:G>A'] 8.17206504265842 3.00758010216464 0.988190768301898 3.04352175575658 0.00233826533272546 0.0244075929647659
['27:A>C'] 28.8782681789943 2.01991244096817 0.663788423737881 3.04300642905728 0.00234227328973602 0.0244087481091792
['137:C>T'] 453.419633768546 1.42830755401153 0.46948141227469 3.04230905988635 0.00234770710039827 0.0244247335046418
['44:G>A','59:A>G'] 5.00358448707004 3.45589400304295 1.13635201697146 3.04121781932802 0.00235623307296298 0.0244727823150367
['57:G>A','144:T>C','151:G>T','153:G>A'] 103.285618954609 1.50495814707016 0.495772055521205 3.03558486266032 0.00240069654159578 0.0248848851858949
['144:T>C','151:G>T','153:G>A','221:G>A'] 69.3147541938878 1.61767107798111 0.532972259444953 3.03518813468038 0.00240385686371809 0.0248848851858949
['144:T>C','151:G>T','153:G>A','193:A>T'] 92.2858712024255 3.07050677843519 1.01252831677127 3.03251447646063 0.00242525464315992 0.0250023649646089
['70:T>G','107:C>A','151:G>T','153:G>A'] 6.18252057216679 3.11661701365687 1.02781484107526 3.03227477275615 0.0024271815261827 0.0250023649646089
['93:C>A','135:A>G','144:T>C','151:G>T','153:G>A'] 6.18252057216679 3.11661701365687 1.02781484107526 3.03227477275615 0.0024271815261827 0.0250023649646089
['18:A>C','92:G>A'] 7.11159849478543 2.99468184678452 0.988111009666764 3.03071397594736 0.00243976245589461 0.025090693368256
['47:C>T','68:G>A','70:T>C','144:T>C','151:G>T','153:G>A'] 5.89708739503944 3.3667838332809 1.11258751641312 3.0260844954787 0.00247743060589492 0.0254363080077375
['135:A>G'] 154.101025990623 -1.63153265150442 0.539272968163515 -3.02543006570601 0.0024827981448739 0.0254496968598122
['135:A>G','144:T>C','151:G>T','153:G>A','202:A>G'] 10.7195567793741 2.58306047139658 0.854253329320078 3.023764008567 0.00249651096389725 0.025548444717138
['70:T>G','276:C>A'] 12.5736138568473 -4.73358372717466 1.56698784771584 -3.02081712635787 0.00252093565291517 0.025756313204254
['72:A>C','197:G>A'] 13.3236577508811 2.67207925619887 0.885341927473256 3.01813251273993 0.00254337664038652 0.0259432701933889
['144:T>C','151:G>T','153:G>A','189:G>T'] 76.7293064007212 -2.07183158475376 0.687052320498354 -3.01553684186812 0.00256524772601441 0.0261238154602085
['26:A>T'] 42.7817572262954 1.70557178098328 0.565852971644521 3.01416068563964 0.0025769128356219 0.0262000082621753
['93:C>G','142:.>INS:T','151:G>T','153:G>A'] 5.88131422573101 3.39474378292145 1.12718308018227 3.01170576688617 0.00259784268433437 0.0263699979448722
['225:T>C'] 870.069596239814 2.62084721636472 0.871887591629741 3.00594622692795 0.00264755813286106 0.0267897127717194
['51:G>A'] 183.997677028322 1.87705891641882 0.624453079573268 3.00592466883427 0.00264774584156064 0.0267897127717194
['68:G>A','144:T>C','151:G>T','153:G>A','213:C>A'] 7.51427548979683 3.77164371326706 1.25912469622537 2.99544892144025 0.00274041194225611 0.0276825806360484
['47:C>T','62:A>G'] 7.96426866500278 3.04857143885463 1.01994661812695 2.98895195559656 0.00279936146062357 0.028232529513503
['110:C>A'] 120.880842841464 2.54103612239985 0.850687959322407 2.98703666197868 0.00281695938707074 0.0283643354360515
['41:G>T','52:C>A','144:T>C','151:G>T','153:G>A'] 60.7944001333952 -2.01794740082826 0.676550508493014 -2.98270029435518 0.00285717628492671 0.0286867815937186
['69:G>T','151:G>T','153:G>A'] 14.771028124457 3.04000071489517 1.01924631795436 2.98259671027951 0.00285814333617762 0.0286867815937186
['267:G>T','279:C>A','281:C>A'] 28.7297404816283 -3.49721184060735 1.17435858542994 -2.97797613437382 0.00290158577040954 0.0290762106881199
['43:A>G','135:A>G','144:T>C','151:G>T','153:G>A'] 15.2513352634787 2.39778222482894 0.805448438448365 2.97695309888251 0.00291128542889713 0.0291268061360746
['144:T>C','151:G>T','153:G>A','268:C>A'] 19.2591675863861 2.23384860080092 0.751682711698195 2.97179723044877 0.00296062144555242 0.029573161265542
['47:C>T','56:C>G','68:G>A','144:T>C','151:G>T','153:G>A'] 5.93792013279149 3.23975284387961 1.09057768911729 2.97067588692544 0.00297145197052147 0.0296140006643753
['113:C>A','144:T>C','151:G>T','153:G>A'] 14.3732095376807 2.50377880799755 0.842910951396152 2.97039539449621 0.00297416676000192 0.0296140006643753
['144:T>C','151:G>T','153:G>A','169:C>A'] 13.9935877841557 2.32897498439674 0.78423895190114 2.96972622789378 0.00298065253452301 0.0296314711487581
['167:A>G','222:C>G','232:A>T'] 29.7420544616426 -3.45028029028381 1.16387707992502 -2.96447137742938 0.00303203447718116 0.0300945038519582
['18:A>C','52:C>A'] 5.15600400473563 3.49330068339522 1.17960280881742 2.96142113030176 0.00306222911349651 0.030340445974167
['18:A>C','74:G>A'] 6.76955941059761 3.34096435017016 1.12832614554197 2.96099169851762 0.00306650204401209 0.030340445974167
['125:T>C','151:G>T','153:G>A'] 5.9431778558943 3.23233064762508 1.09387812906662 2.9549275753261 0.00312742458009538 0.0308457640080903
['30:C>T','62:A>C','144:T>C','151:G>T','153:G>A'] 5.9431778558943 3.23233064762508 1.09387812906662 2.9549275753261 0.00312742458009538 0.0308457640080903
['70:T>G','144:T>C','151:G>T','153:G>A','214:DEL:G>.'] 5.01409993327566 3.43454040428866 1.16272006751149 2.95388417234376 0.00313801759394597 0.0309015789164836
['28:T>C','56:C>G','144:T>C','151:G>T','153:G>A'] 7.15768895564028 2.90993884991987 0.985916388499238 2.95150672396204 0.00316227660997696 0.0310428501697268
['49:A>G','70:T>G','144:T>C','151:G>T','153:G>A'] 7.15768895564028 2.90993884991987 0.985916388499238 2.95150672396204 0.00316227660997696 0.0310428501697268
['56:C>A','60:T>A'] 8.37745777848907 2.71848347985892 0.921482506044838 2.95011946729963 0.00317651075638329 0.0310663199312701
['47:C>T','56:C>G','70:T>G'] 9.59722660133786 2.59068534976751 0.87823144752239 2.94988907203925 0.0031788804067655 0.0310663199312701
['41:G>T','52:C>A','166:C>T','239:G>A','254:C>T'] 45.6462340278954 -2.31691384195573 0.785441339907243 -2.94982416157181 0.0031795483116628 0.0310663199312701
['144:T>C','151:G>T','153:G>A','166:C>A','281:C>T'] 25.1584706429326 -4.28174686826984 1.45194413763734 -2.94897493455723 0.00318829833679634 0.0311032904725163
['70:T>G','81:A>T'] 24.7513723124826 -4.2565742855442 1.4449690552767 -2.94578923334044 0.00322131819121366 0.0313765409511216
['151:G>T','153:G>A','180:G>A','207:G>A','220:T>C','235:T>C','281:C>A'] 7.19001390187471 3.48480758513803 1.18590538259345 2.93852075914953 0.00329782572072235 0.0320718672187641
['18:A>C','70:T>G','151:G>T','153:G>A'] 8.5654523108039 2.74662020424187 0.935697184283493 2.93537295011215 0.00333147007715775 0.0322987571102771
['32:A>C','151:G>T','153:G>A'] 8.5654523108039 2.74662020424187 0.935697184283493 2.93537295011215 0.00333147007715775 0.0322987571102771
['39:T>C','135:A>G','144:T>C','151:G>T','153:G>A'] 11.4198074319259 2.55258185078471 0.870004939984367 2.93398546774984 0.00334639875964983 0.0323933468805052
['34:C>T','70:T>G','144:T>C','151:G>T','153:G>A'] 6.32442464362676 3.17799083913942 1.08393331821654 2.93190622128707 0.00336888458627348 0.0325606854380105
['18:A>C','105:A>G','144:T>C','151:G>T','153:G>A'] 5.1402308354272 3.51784619105548 1.2009974314883 2.92910384220898 0.00339940834227888 0.0328050761905896
['151:G>T','153:G>A','249:T>A'] 6.19303601837241 3.09821494916442 1.05794320313532 2.92852672996297 0.00340572547892961 0.0328154748839018
['144:T>C','151:G>T'] 172.079758305843 -1.63689136132753 0.559157416241283 -2.9274249321969 0.00341781557068831 0.0328813808282963
['49:A>C','65:T>C','70:T>G'] 11.9518363914314 -4.65972434468259 1.59230148384355 -2.92640834161305 0.00342900532108409 0.0329117554502081
['31:C>T','72:A>C'] 11.4408383243371 2.53730819262519 0.867104895777118 2.92618367740987 0.00343148272536898 0.0329117554502081
['140:G>T'] 88.2834611124593 2.17788122064567 0.744933986354194 2.92358955362543 0.00346020675357369 0.033136505959682
['56:C>G','151:G>T','153:G>A'] 103.77302805874 1.6991209585453 0.582864656790047 2.91512092687641 0.00355550746354742 0.0339971652583167
['70:T>C','157:C>A'] 6.78533257990604 3.31918433143093 1.13972380119458 2.91227078696785 0.00358811432603027 0.0342566463779384
['18:A>C','42:G>A'] 4.0745065644514 3.70526890523709 1.27317943857667 2.91024877795648 0.00361141168526472 0.0343756897310516
['96:A>G','135:A>G','144:T>C','151:G>T','153:G>A'] 11.9158910679867 2.34082785038577 0.804342993273189 2.91023589434156 0.0036115605689018 0.0343756897310516
['47:C>T','70:T>G','144:T>C','151:G>T','153:G>A'] 16.693895025674 2.12805333968277 0.731486443227788 2.9092177433835 0.00362334403492743 0.0344355139465107
['62:A>C','66:G>T','144:T>C','151:G>T','153:G>A'] 14.3000518536943 2.29473395122681 0.789205068417791 2.90765232391034 0.00364152947608416 0.0345559077404774
['26:A>G','151:G>T','153:G>A'] 8.42880596244674 2.65446003082076 0.91318479506704 2.90681584402189 0.00365128083189403 0.0345960239790504
['47:C>T','70:T>C','144:T>C','151:G>T','153:G>A'] 8.21938455058371 2.95490286410102 1.01671628336573 2.90631999550466 0.00365707244386465 0.0345985569726954
['28:T>C','72:A>C','144:T>C','151:G>T','153:G>A'] 5.94843557899711 3.22643374447304 1.11151196860651 2.90274314231449 0.0036990989068006 0.0349433732327182
['2:C>T','144:T>C','151:G>T','153:G>A'] 5.06019039413052 3.28968256639507 1.13440300072421 2.89992406957222 0.0037325306569654 0.0352060835912264
['144:T>C','151:G>T','153:G>A','170:T>A'] 36.7142304404243 -2.74004768372729 0.94565399536337 -2.89751610754251 0.00376130423100327 0.0354241329304865
['151:G>T','153:G>A','247:A>G'] 8.67866412492485 2.62646323043442 0.907021107315169 2.89570243652752 0.0037831093613299 0.0355758039746447
['54:G>A','135:A>G','144:T>C','151:G>T','153:G>A'] 10.092084518059 2.79704462773736 0.966086117137239 2.89523322830237 0.00378876916032062 0.0355758039746447
['62:A>G','68:G>A','135:A>G','144:T>C','151:G>T','153:G>A'] 69.5976169330449 2.28402697138062 0.789515200491905 2.89294869808405 0.00381643627986704 0.0357454144424351
['131:A>C','144:T>C','151:G>T','153:G>A'] 13.4263541187964 2.58949352668818 0.895151342278174 2.89279969138836 0.00381824720772619 0.0357454144424351
['68:G>A','120:DEL:A>.','144:T>C','151:G>T','153:G>A'] 8.01561684896045 2.96022637487822 1.0245011975796 2.88943183460575 0.00385938671054201 0.0360766253255591
['90:T>C','135:A>G','144:T>C','151:G>T','153:G>A'] 11.7921638076601 2.43213681814969 0.841914009761283 2.88881856098261 0.00386692125039193 0.0360931859779503
['50:G>T'] 36.8801940435015 1.68712867814303 0.58470432551016 2.8854390236826 0.003908681707604 0.0364286808552438
['56:C>T'] 366.717993604452 1.37692231524676 0.477537465380614 2.88338070846296 0.00393431630434654 0.0365886949322341
['56:C>G','60:T>A','68:G>A'] 5.04441722482209 3.31515160313638 1.14984738368562 2.88312314327341 0.00393753478913073 0.0365886949322341
['18:A>C','28:T>C'] 10.469698616896 2.60672428661832 0.904429827205955 2.88217417007492 0.00394941361930726 0.0366447074040317
['72:A>T','247:A>G','266:A>G'] 37.5330461681753 -2.42325776516365 0.842302758262743 -2.87694387961122 0.00401547002201435 0.0372024981477454
['19:DEL:C>.'] 31.9594395877645 1.8214066585308 0.63382265336631 2.87368501087344 0.00405713374029791 0.0375329817067737
['174:C>T'] 358.207039694624 1.29350901497045 0.450256315358825 2.8728281444306 0.0040681534917874 0.0375794178747264
['59:A>T','83:A>G','108:C>T','109:C>T','128:A>G'] 23.1054307968754 -4.15335401328557 1.44624482422978 -2.87181944834098 0.00408116066166511 0.0376440489307932
['18:A>C','35:A>T','36:C>A','37:T>C','39:T>C','47:C>T','53:G>A'] 7.14717350943466 2.92442190180717 1.02192820764457 2.86167059479418 0.0042141464333493 0.0387565332042095
['74:G>A','135:A>G','144:T>C','151:G>T','153:G>A'] 7.14717350943466 2.92442190180717 1.02192820764457 2.86167059479418 0.0042141464333493 0.0387565332042095
['44:G>C','144:T>C','151:G>T','153:G>A'] 6.37051510448162 3.08822780740471 1.07967237992768 2.86033788102605 0.00423189862752782 0.0388627288917987
['104:A>G','151:G>T','153:G>A'] 8.36694233228345 2.72825540737289 0.955362379730007 2.85572832388891 0.0042938237189701 0.0393736719647288
['144:T>C','151:G>T','153:G>A','161:A>T','164:DEL:C>.','244:T>A','281:C>A'] 10.6406141299053 -4.49271404863948 1.57355551881527 -2.85513538919939 0.00430184860498904 0.0393895874459742
['44:G>T'] 39.4676620524538 2.01599091923831 0.706227164952704 2.85459271362539 0.00430920519146288 0.0393993461520175
['220:T>C','230:C>T'] 33.5187614495592 -2.58493397275605 0.905959742441971 -2.85325478788769 0.00432739105437861 0.0395079448594362
['56:C>G','59:A>G','151:G>T','153:G>A'] 11.4606401696779 2.51656019451371 0.882617645052761 2.8512461864087 0.00435482380021643 0.0397005261437489
['33:G>A','62:A>C'] 6.28521694008212 2.91690390582572 1.02322569382701 2.8506945470809 0.00436238543314538 0.0397116569299266
['81:A>T','144:T>C','151:G>T','153:G>A'] 120.777899486231 -1.65741859373528 0.581783081243863 -2.84886007718148 0.00438761723348299 0.0398833769714136
['135:A>G','144:T>C','151:G>T','153:G>A','165:C>T'] 9.37891477747661 2.58185899310344 0.906440732646201 2.84834838077735 0.0043946788019323 0.0398896715021768
['144:T>C','151:G>T','153:G>A','253:G>A'] 70.6177423283949 -1.86495717031026 0.655143470210037 -2.84663933185865 0.00441833892803757 0.0400463917602016
['91:G>T','144:T>C','151:G>T','153:G>A'] 19.4876122359724 1.96649136101386 0.690952087836699 2.84606037904993 0.00442638010906333 0.0400612985882422
['32:A>T','72:A>C'] 5.16126172783844 3.47131604471294 1.22137496489999 2.84213787286625 0.0044812107584987 0.0404399058273357
['70:T>G','127:C>A'] 39.3459069102958 -2.60368061414693 0.916803053930428 -2.83995630575693 0.00451197135457747 0.0404399058273357
['0:G>A','144:T>C','151:G>T','153:G>A'] 3.92734476988862 3.64713373003867 1.28447409366809 2.83939843397193 0.00451986812695753 0.0404399058273357
['133:T>G','268:C>T'] 3.92734476988862 3.64713373003867 1.28447409366809 2.83939843397193 0.00451986812695753 0.0404399058273357
['151:G>T','153:G>A','199:T>A'] 3.92734476988862 3.64713373003867 1.28447409366809 2.83939843397193 0.00451986812695753 0.0404399058273357
['62:A>C','164:C>A'] 3.92734476988862 3.64713373003867 1.28447409366809 2.83939843397193 0.00451986812695753 0.0404399058273357
['70:T>G','134:T>C','135:A>G','144:T>C','151:G>T','153:G>A'] 3.92734476988862 3.64713373003867 1.28447409366809 2.83939843397193 0.00451986812695753 0.0404399058273357
['79:C>T','110:C>T'] 3.92734476988862 3.64713373003867 1.28447409366809 2.83939843397193 0.00451986812695753 0.0404399058273357
['147:T>G'] 103.115788926126 -1.64377978290186 0.580392535068733 -2.83218629389711 0.00462309051311334 0.041304444912452
['62:A>C','196:C>T'] 20.4017022523616 2.64304335037877 0.935165599494776 2.82628376386671 0.00470915266640695 0.0420134232901805
['70:T>G','158:T>G'] 10.9973285915737 2.35847673232513 0.834659007926608 2.8256769649966 0.00471808183805398 0.0420332098886658
['70:T>G','240:C>T','252:A>G','271:G>T'] 10.4643096385507 -4.46909754905109 1.58284156348506 -2.82346486985795 0.00475076320209072 0.0422642470663269
['59:A>G','68:G>A','70:T>G','144:T>C','151:G>T','153:G>A'] 8.36291365625108 2.74977362021617 0.974870980655302 2.82065388628943 0.00479258807042812 0.0425758568582855
['135:A>G','144:T>C','151:G>T','153:G>A','183:G>A'] 7.2551276004528 2.74852862984673 0.975519326696468 2.81750300032952 0.00483986624842096 0.0429349607845049
['7:C>T','151:G>T','153:G>A'] 6.32604967783416 2.84015512678758 1.00888342630881 2.81514697607713 0.00487549303794448 0.043092811658981
['41:G>C','70:T>G'] 4.8103322316524 3.52345805411976 1.25168311805632 2.81497609362279 0.00487808625406803 0.043092811658981
['49:A>C','70:T>G','144:T>C','151:G>T','153:G>A'] 22.2102517301134 -4.09477619889783 1.45483430735241 -2.81459969578924 0.00488380265782638 0.043092811658981
['65:T>C','158:T>C'] 14.5357618810713 2.16267726693453 0.76840306081038 2.81450891756432 0.00488518222543135 0.043092811658981
['32:A>G','70:T>C','144:T>C','151:G>T','153:G>A'] 6.15220328062037 3.18239241692701 1.13165969336384 2.8121461209486 0.004921214159174 0.0433495981419223
['134:T>C','135:A>G','144:T>C','151:G>T','153:G>A'] 31.2175264652579 1.86638801161291 0.664324489971361 2.80945236821447 0.00496258619154255 0.043652636682066
['56:C>G','68:G>A','72:A>C','135:A>G','144:T>C','151:G>T','153:G>A'] 16.1027797143563 2.81450962999819 1.00199935396652 2.80889365732289 0.00497120644407141 0.0436671331826357
['243:C>T'] 112.818703938711 1.37311483726241 0.489191609991423 2.8069059428196 0.005001984436528 0.0438714866329621
['83:A>T','151:G>T','153:G>A'] 9.58145675976017 3.38787914289194 1.20715974836775 2.80648783019219 0.00500848043151332 0.0438714866329621
['59:A>G','65:T>C','151:G>T','153:G>A'] 6.32079195473135 2.84547480669755 1.01413164019227 2.80582391272013 0.0050188110405438 0.0439005775795053
['53:G>T','144:T>C','151:G>T','153:G>A'] 30.4638965684785 2.27931020942925 0.813139006331292 2.80310032071023 0.00506139227996506 0.0442112968611174
['70:T>G','238:C>T'] 28.2346368001594 1.76830356674438 0.631458474027717 2.80034814556429 0.00510475188768433 0.0445279402124888
['57:G>A','135:A>G','144:T>C','151:G>T','153:G>A'] 12.8805440052546 2.29507314565178 0.819736712234618 2.79976864692978 0.00511392437540315 0.0445459087109178
['72:A>C','144:T>C','151:G>T','153:G>A','175:G>A'] 6.03535877760401 2.99755769275239 1.07262493205916 2.79460005371856 0.00519639580478683 0.0452014262852499
['257:G>A'] 488.730111347365 -1.50006386750798 0.537141998697791 -2.79267655693398 0.00522739317150717 0.0454079936659493
['59:A>G','62:A>C','66:G>T'] 8.13811506221658 2.74422667712971 0.983391350758562 2.79057434765202 0.00526146148315375 0.0455851982494054
['120:.>INS:A','144:T>C','151:G>T','153:G>A'] 21.3534327738682 2.25063314412795 0.80652831722726 2.79051968301043 0.0052623500453968 0.0455851982494054
['27:A>G','70:T>G'] 31.6364237412999 1.72280241339967 0.617796655005145 2.78862373151782 0.00529325234514159 0.0457895572342842
['79:C>T','174:C>A'] 68.626566112501 -1.8119899121593 0.650398122333102 -2.78597039250259 0.00533677459544861 0.0461023714362684
['144:T>C','151:G>T','153:G>A','273:C>T'] 28.1125212073839 1.96589545550438 0.706552754792749 2.78237603939571 0.00539624753104251 0.046550371695173
['66:G>T','67:A>T'] 5.99978376295477 3.09855459050034 1.11381064815671 2.78194017594306 0.00540349995567472 0.046550371695173
['135:A>G','144:T>C','151:G>T','153:G>A','164:DEL:C>.'] 6.0301010545012 3.00591777510536 1.08071650385173 2.78141192846795 0.00541230137303996 0.0465621476639413
['70:T>G','144:T>G'] 9.95205684604447 -4.39659059989063 1.58134433631106 -2.7802866832577 0.00543109285776694 0.0466552132811552
['55:G>A','151:G>T','153:G>A'] 6.04061650070682 2.99091233562871 1.07591693780684 2.77987289774007 0.00543801783414391 0.0466552132811552
['49:A>G','144:T>C','151:G>T','153:G>A'] 96.8136332015519 1.40227815458117 0.50491993484184 2.77722874027625 0.00548245810379626 0.0469228419564055
['144:T>C','151:G>T','153:G>A','206:C>T','242:A>T'] 9.84533180209676 -4.38077327599355 1.57744866903137 -2.77712572332612 0.00548419612200045 0.0469228419564055
['36:C>T','72:A>C'] 6.31553423162854 2.84984211237798 1.02853145205862 2.77078752105635 0.0055920904858793 0.0477807131146822
['138:C>T'] 356.128708881269 1.57814536825629 0.569729730555059 2.76998949434986 0.0056058100746155 0.0478000622317102
['18:A>C','57:G>A'] 7.19326397028951 2.84470460483448 1.02705510469022 2.76976823526183 0.00560961931028373 0.0478000622317102
['134:T>C','151:G>T','153:G>A'] 4.12585474840907 3.50499971208945 1.26615907290051 2.76821434771241 0.00563643717068018 0.0479633233695244
['253:G>A'] 104.958328303541 -1.64150734142114 0.593961983867734 -2.76365724744209 0.00571575443218195 0.0485449577512446
['144:T>C','151:G>T','153:G>A','239:G>A','254:C>T'] 9.73211998797581 -4.36420577015611 1.57928940885003 -2.76339836492283 0.00572029040721994 0.0485449577512446
['36:C>A','135:A>G','144:T>C','151:G>T','153:G>A'] 5.64722923256133 3.6696091822696 1.32864545018702 2.76191754674136 0.0057462988134471 0.048568244896922
['44:G>A','56:C>G','144:T>C','151:G>T','153:G>A'] 5.64722923256133 3.6696091822696 1.32864545018702 2.76191754674136 0.0057462988134471 0.048568244896922
['56:C>T','80:G>A'] 5.64722923256133 3.6696091822696 1.32864545018702 2.76191754674136 0.0057462988134471 0.048568244896922
['135:A>G','144:T>C','151:G>T','153:G>A','229:C>T'] 13.1502040130735 2.28224899192598 0.827076849519584 2.75941587925191 0.00579047928220488 0.048875703159635
['35:A>G','144:T>C','151:G>T','153:G>A'] 96.6284793838585 1.43786518856609 0.521425333772223 2.75756679899676 0.00582333139272259 0.0490868432202175
['13:G>C','144:T>C','151:G>T','153:G>A'] 5.29953311040301 3.12679525358047 1.13591194036967 2.75267399034726 0.00591107270134491 0.0497165352835917
['68:G>A','144:T>C','151:G>T','153:G>A','189:G>A'] 6.86174033230732 3.11173500225903 1.13050533667291 2.75251686242976 0.0059139100728526 0.0497165352835917
['59:A>G','70:T>G','72:A>C','75:A>G'] 7.30121806130765 2.67696974784581 0.975162139940344 2.74515348597267 0.00604826028514583 0.0507778205976787
['70:T>G','150:C>G'] 48.4318938861291 -1.96773788214437 0.716922034970155 -2.74470275171035 0.00605657287704055 0.0507795393961244
['133:T>G','144:T>C','151:G>T','153:G>A','239:G>A'] 5.65248695566414 3.659262559085 1.33365448170828 2.74378604749098 0.00607351080019118 0.0508534734513334
['82:G>A','151:G>T','153:G>A'] 6.02484333139839 3.0165382313134 1.10139372900856 2.73883730392108 0.00616568768965388 0.0515563444596826
['70:T>G','155:G>A'] 26.5976501877919 1.79466689305596 0.655697303791689 2.73703564537778 0.00619955751089258 0.0517704382542936
['135:A>G','144:T>C','151:G>T','153:G>A','170:T>A','171:A>C','172:C>T','174:C>T','182:T>C','188:A>G'] 27.9164148706884 2.00783350381602 0.733699784651783 2.73658728790406 0.0062080122831522 0.0517720118899897
['66:G>T','144:T>C','151:G>T','153:G>A'] 100.281800590536 1.565915365467 0.572519089143685 2.73513214696324 0.00623552375468169 0.0519322942494301
['72:A>C','174:C>T'] 11.2366713078462 2.3512814916475 0.861487414352589 2.72932773302846 0.00634635973246521 0.0527851938969849
['39:T>G'] 44.0169132702413 1.53832332108674 0.564245138260317 2.72633863683737 0.00640412573702732 0.0531950125875359
['144:T>C','151:G>T','153:G>A','165:C>T'] 43.6235260020958 1.55106173208177 0.569533237918606 2.72339106625317 0.00646155209079778 0.053373226287087
['151:G>T','153:G>A','276:C>T'] 5.15762903894303 3.02805893366469 1.11200281524302 2.72306768666133 0.00646788048420022 0.053373226287087
['2:C>G'] 5.15762903894303 3.02805893366469 1.11200281524302 2.72306768666133 0.00646788048420022 0.053373226287087
['38:T>C','65:T>C','70:T>G'] 5.15762903894303 3.02805893366469 1.11200281524302 2.72306768666133 0.00646788048420022 0.053373226287087
['70:T>G','139:G>A','144:T>C','151:G>T','153:G>A'] 13.800335528738 2.30024464935376 0.844730392789602 2.7230518387737 0.00646819076351573 0.053373226287087
['70:T>G','228:G>C'] 9.31730584028213 -4.30120730458106 1.5798334636494 -2.72257007054737 0.00647762949979168 0.0533807809963096
['68:G>A','174:C>T'] 7.38248754967478 2.87972736376584 1.05839732151534 2.72083772816323 0.00651167177503187 0.0535754352271057
['27:A>T','151:G>T','153:G>A'] 12.3804283654307 2.19704783898242 0.807707863777374 2.72010207837717 0.00652617664881201 0.0535754352271057
['70:T>G','170:T>G'] 9.85741783019388 -4.3832834860339 1.61146291221164 -2.72006476402121 0.00652691315316648 0.0535754352271057
['37:DEL:T>.','144:T>C','151:G>T','153:G>A'] 10.7159240904787 2.37740108648476 0.874224685980672 2.71943943543287 0.0065392669106013 0.0536065820171413
['35:A>T','36:C>A','37:T>C','39:T>C','47:C>T','53:G>A','56:C>A'] 3.97343523074348 3.4301221256634 1.2621344957418 2.71771521754296 0.00657343892198536 0.0536759425924306
['68:G>A','80:G>T','144:T>C','151:G>T','153:G>A'] 3.97343523074348 3.4301221256634 1.2621344957418 2.71771521754296 0.00657343892198536 0.0536759425924306
['79:C>T','100:G>T'] 3.97343523074348 3.4301221256634 1.2621344957418 2.71771521754296 0.00657343892198536 0.0536759425924306
['59:A>C','70:T>G'] 85.2594526307247 -1.67503840214691 0.617377841546114 -2.71314953246795 0.00666470247836895 0.0543288835362283
['170:T>G'] 57.5076692483825 -1.85670628037328 0.684411965725585 -2.71284894676684 0.0066707506689062 0.0543288835362283
['144:T>C','151:G>T','153:G>A','179:G>T'] 12.4920151453442 2.27528385186182 0.839251948693044 2.71108557496362 0.00670633158079648 0.0545477333643225
['70:T>G','81:A>T','189:G>C'] 9.23966904081041 -4.28936404591587 1.58284198003868 -2.70991299195327 0.00673008603655343 0.0546293290459314
['47:C>T','59:A>G'] 6.31027650852573 2.85343527753759 1.0530332233406 2.70972958335111 0.00673380840227671 0.0546293290459314
['70:T>G','163:T>G'] 29.033292634109 -2.69159688789962 0.994266279735342 -2.70711874953265 0.00678699756322733 0.0549403981893989
['81:A>G','135:A>G','144:T>C','151:G>T','153:G>A'] 12.8647708359462 2.30944159622766 0.853141072996018 2.70698676845727 0.00678969634338093 0.0549403981893989
['70:T>G','148:G>T'] 8.62894097517458 2.42707057776633 0.897684266906145 2.70370181058335 0.00685717941213334 0.0554148576234724
['158:T>C','170:T>A','171:A>C','172:C>T','174:C>T','182:T>C','188:A>G'] 3.97869295384629 3.41902640036205 1.26535264823714 2.70203441319332 0.00689166290022222 0.0555501734158195
['35:A>T','72:A>C','144:T>C','151:G>T','153:G>A'] 3.97869295384629 3.41902640036205 1.26535264823714 2.70203441319332 0.00689166290022222 0.0555501734158195
['144:T>C','151:G>T','153:G>A','265:G>A'] 63.7921487735902 2.47101824234228 0.915327354277611 2.69960056453513 0.00694227707850363 0.0558862228054862
['33:G>A','49:A>C'] 4.86168041561007 3.32384649870769 1.23167125081515 2.69864746498539 0.00696218849019598 0.0559028032232019
['68:G>A','127:C>A','135:A>G','144:T>C','151:G>T','153:G>A'] 4.86168041561007 3.32384649870769 1.23167125081515 2.69864746498539 0.00696218849019598 0.0559028032232019
['144:T>C','151:G>T','153:G>A','222:C>G','232:A>T'] 9.10139765824585 -4.26755998911177 1.58268783505985 -2.69640032265136 0.00700933721689142 0.0562093200888489
['62:A>C','70:T>G','196:C>T'] 7.65254687236139 3.37615184038586 1.25252024860357 2.69548683476368 0.00702858552356763 0.0562915999157341
['24:G>A'] 146.385768234252 1.29777821253109 0.482285843199791 2.69089012424832 0.00712616608237154 0.0569542396475975
['250:C>T'] 197.203778222786 -1.47275355563591 0.547342763057408 -2.69073358604258 0.00712951043968009 0.0569542396475975
['18:A>C','143:G>A'] 6.07619151535605 2.90262990848395 1.08001844481053 2.68757438581818 0.00719730695788795 0.0573789007439227
['141:G>A','151:G>T','153:G>A'] 4.1614297630583 3.36371598081203 1.25185805309095 2.68697874531918 0.00721015406122739 0.0573789007439227
['47:C>A','65:T>C','70:T>G'] 4.1614297630583 3.36371598081203 1.25185805309095 2.68697874531918 0.00721015406122739 0.0573789007439227
['59:A>G','160:T>A'] 6.3616246924834 2.76901525026829 1.03143869150104 2.68461448371553 0.00726135098261453 0.0577129964519223
['193:A>T'] 366.066512089373 3.17637019506241 1.18404392160905 2.68264558188508 0.00730423528265212 0.057980260551648
['135:A>G','144:T>C','151:G>T','153:G>A','226:G>A'] 7.61293985394905 2.57418892183717 0.960388906357879 2.68036095043972 0.00735428115879911 0.0583036239209605
['144:T>C','151:G>T','153:G>A','220:T>A','235:T>C'] 8.91177809172362 -4.23715529837538 1.58329748964465 -2.67615866638325 0.00744713799099454 0.0589651393648531
['144:T>C','151:G>T','153:G>A','280:T>A'] 45.2008935268651 2.72468986212564 1.02126358901714 2.66795946847364 0.00763134637314223 0.0603473766855931
['151:G>T','153:G>A','170:T>A','171:A>C','172:C>T','174:C>T','182:T>C'] 10.0221602081002 2.41002308167938 0.904746805327956 2.66375417684485 0.00772740087620135 0.061029901245459
['75:A>G','80:G>T'] 4.86693813871288 3.31729067629122 1.24601111434476 2.66232831962794 0.00776021448350107 0.0611726091207177
['49:A>T','65:T>C','70:T>G'] 8.84185710949559 -4.22515689471875 1.58713953786496 -2.6621206226155 0.00776500467044077 0.0611726091207177
['31:C>T','70:T>C'] 5.20371949979789 2.9174576994199 1.0967242209263 2.66015616665766 0.0078104427934836 0.0614532703713414
['39:T>C','68:G>A','144:T>C','151:G>T','153:G>A'] 8.25132687633753 2.59027861010552 0.975231367559021 2.65606572580712 0.00790582041783698 0.0621256628317604
['151:G>T','153:G>A','195:T>A'] 5.16288676204584 3.01756873838851 1.13635036604923 2.65549150028415 0.00791929292262299 0.0621535483388318
['18:A>C','144:T>C','151:G>T','153:G>A','274:T>C'] 5.698577416519 3.46727068133404 1.30770228676871 2.65142205256943 0.00801536118027678 0.0627808841242414
['144:T>C','151:G>T','153:G>A','228:G>C'] 20.1252184337172 -3.84947656543488 1.45194380276289 -2.65125727187909 0.00801927307989672 0.0627808841242414
['135:A>G','144:T>C','151:G>T','153:G>A','261:G>A'] 8.23029598392629 2.61300390746043 0.986619962459798 2.64844013590178 0.00808641694775904 0.0632275023018912
['240:C>T','252:A>G'] 8.64049304969731 -4.19238882985089 1.58359300759731 -2.64739033939772 0.00811156632134764 0.0633450621827934
['68:G>A','266:A>G'] 6.97495214642826 2.87089591898673 1.08783111686019 2.63910075239711 0.00831262719346177 0.0647537115828993
['72:A>C','248:C>T'] 6.97495214642826 2.87089591898673 1.08783111686019 2.63910075239711 0.00831262719346177 0.0647537115828993
['56:C>G','60:T>A','67:A>G'] 6.07093379225324 2.9136527148082 1.10468292758987 2.63754661363785 0.00835081476604625 0.0649703762481337
['70:T>G','197:G>A'] 26.4872380026329 1.82305928922267 0.691926335995513 2.63475921407116 0.00841969876160457 0.0653850566380006
['37:DEL:T>.'] 22.6051917193252 1.7624423469502 0.668973896728345 2.63454576564126 0.0084249945244877 0.0653850566380006
['49:A>T','62:A>C'] 18.4902394760378 -3.81705288066557 1.45145951618083 -2.62980320023616 0.00854343096406941 0.0662221635247112
['18:A>C','197:G>A'] 4.21277794701597 3.21067245776241 1.22208788128172 2.62720259887944 0.00860900596594284 0.066647965840173
['151:G>T','153:G>A','178:A>G'] 7.39865670612017 2.53848779624748 0.966492997750856 2.62649372748157 0.00862695824833346 0.0667044932213734
['30:C>A','70:T>G','144:T>C','151:G>T','153:G>A'] 4.17720293236673 3.3269070877602 1.26701240427139 2.62578888457953 0.00864484167919185 0.0667340599974325
['56:C>G','65:T>C','70:T>C'] 8.80751114191679 -4.2191269300391 1.60697823465685 -2.62550346921161 0.00865209272200466 0.0667340599974325
['110:C>A','144:T>C','151:G>T','153:G>A'] 29.4277276758186 2.09407806829568 0.799808339442242 2.61822484841307 0.00883885423156647 0.0680907060913909
['56:C>G','144:T>C','151:G>T','153:G>A','191:A>G','199:T>C'] 8.44964443610464 -4.16056706171501 1.59046969241814 -2.61593608576679 0.00889832122698507 0.0684646017747021
['18:A>C','62:A>G','68:G>A','144:T>C','151:G>T','153:G>A'] 5.18794633048946 2.93786706744618 1.12353931089705 2.61483246643194 0.00892712314117589 0.0685638977231934
['144:T>C','151:G>T','153:G>A','281:C>T'] 95.9325732124685 -1.72573446196744 0.660036896011879 -2.61460302052021 0.00893312159382498 0.0685638977231934
['30:C>T','56:C>G'] 6.47483650660434 2.60310131572358 0.995761503812468 2.61418151410463 0.00894415050622959 0.068564522179334
['18:A>C','153:G>A'] 7.68408988324752 2.48260370432904 0.950042699603054 2.61314960408234 0.00897120225988182 0.0686878236597064
['72:A>C','144:T>C','151:G>T','153:G>A','171:A>G'] 5.70383513962181 3.46477716343931 1.32805713580427 2.60890670290406 0.00908320032060991 0.069460419545763
['70:T>G','246:C>T'] 17.5651891187469 1.88377130761641 0.722834687519784 2.60608869516219 0.00915827428959682 0.0699491120435913
['27:A>G','70:T>G','72:A>C'] 4.02478341470114 3.23191169795153 1.24202796469739 2.60212474260913 0.00926481460444432 0.0706766551371922
['35:A>G','68:G>A','144:T>C','151:G>T','153:G>A'] 6.12228197621091 2.80671254051156 1.08133644353281 2.59559599354832 0.00944270220551717 0.0716917657373785
['56:C>T','61:C>T'] 4.01952569159833 3.24212009337224 1.24925410864963 2.59524469115156 0.00945235987806291 0.0716917657373785
['65:T>C','87:G>A','144:T>C','151:G>T','153:G>A'] 4.01952569159833 3.24212009337224 1.24925410864963 2.59524469115156 0.00945235987806291 0.0716917657373785
['76:G>A','151:G>T','153:G>A'] 4.01952569159833 3.24212009337224 1.24925410864963 2.59524469115156 0.00945235987806291 0.0716917657373785
['7:C>A'] 52.1332121769676 1.52419373666216 0.587500893421597 2.59436837242116 0.00947648921099144 0.0716917657373785
['125:T>G','127:C>A'] 4.90777087646492 3.15779720208841 1.21719969305278 2.59431317647521 0.00947801086229434 0.0716917657373785
['99:T>G','100:G>T'] 4.90777087646492 3.15779720208841 1.21719969305278 2.59431317647521 0.00947801086229434 0.0716917657373785
['70:T>G','144:T>C','151:G>T','153:G>A','279:C>A'] 8.18887484028395 -4.11508465354666 1.58743392838497 -2.59228720009359 0.00953401433605904 0.0719014443070825
['158:T>A'] 85.03605792952 1.36494874111302 0.526556645301033 2.59221634233233 0.00953597836614994 0.0719014443070825
['144:T>C','151:G>T','153:G>A','227:A>T','232:A>T','270:A>T'] 8.2547671464796 -4.12692533087514 1.59213801213424 -2.59206507188597 0.00954017247631895 0.0719014443070825
['59:A>G','249:T>C'] 5.24980996065274 2.81460428466034 1.08610206077354 2.59147310949373 0.00955660098775131 0.0719386922912097
['144:T>C','147:T>G','151:G>T','153:G>A'] 46.4215988945365 -1.8900032805093 0.730043678981086 -2.58889068548221 0.00962856548321759 0.072393404107313
['70:T>G','160:T>A'] 48.6244899680344 2.68003580398533 1.03645452424169 2.585772690747 0.00971609829220402 0.0729639371751484
['144:T>C','151:G>T','153:G>A','271:G>A'] 46.0868062723431 2.09279861522125 0.809842937224191 2.58420308312437 0.00976043039080475 0.0732090725001319
['59:A>G','66:G>T','70:T>G'] 12.2846147548256 2.08797120318814 0.808797462584068 2.58157486859216 0.0098350656141335 0.0736806410781317
['238:C>A'] 53.3316219392405 1.42271634211267 0.551310360022474 2.58060875557403 0.00986262855697026 0.0737988562154179
['170:T>A'] 64.5040817746 -2.07207554423958 0.803354976166007 -2.57927766144988 0.00990071704626017 0.0739954544877415
['49:A>C','56:C>G'] 17.5263684741182 -3.73566222966382 1.45266799570699 -2.57158706648984 0.0101233556900313 0.0755692213190301
['68:G>A','144:T>C','151:G>T','153:G>A'] 4089.08949828137 1.23748602073711 0.481350974678662 2.57086011213175 0.0101446295075513 0.0756378745307068
['83:A>T','213:C>A'] 109.282871213125 3.93847637282119 1.53237999477979 2.57016953121158 0.01016487573933 0.0756987119565087
['46:C>T','68:G>A','144:T>C','151:G>T','153:G>A'] 8.33825007494443 2.47214089477184 0.962567925015134 2.5682768254853 0.0102205500203278 0.0760229272889706
['46:C>G','144:T>C','151:G>T','153:G>A'] 9.13431433810131 2.61800087942988 1.02024401154076 2.56605365953211 0.0102862914076657 0.0763917065204483
['135:A>G','144:T>C','151:G>T','153:G>A','271:G>A'] 4.20752022391316 3.21322431699476 1.25268338311651 2.56507299474245 0.0103154101483522 0.0763917065204483
['34:C>A','62:A>C'] 4.03004113780395 3.22124223913773 1.25606769210405 2.56454509529004 0.0103311153477279 0.0763917065204483
['70:T>C','144:T>C','151:G>T','153:G>A','162:A>G'] 4.03004113780395 3.22124223913773 1.25606769210405 2.56454509529004 0.0103311153477279 0.0763917065204483
['90:T>A','151:G>T','153:G>A'] 4.03004113780395 3.22124223913773 1.25606769210405 2.56454509529004 0.0103311153477279 0.0763917065204483
['151:G>T','153:G>A','261:G>A'] 5.25506768375555 2.80679857163045 1.09496222297864 2.56337480209597 0.010366007894463 0.0765593248148844
['32:A>T','56:C>G'] 3.09044776897969 3.53637289086541 1.38063519113743 2.56141007672852 0.0104248224747489 0.0767685944616699
['45:G>A','70:T>C','144:T>C','151:G>T','153:G>A'] 3.09044776897969 3.53637289086541 1.38063519113743 2.56141007672852 0.0104248224747489 0.0767685944616699
['83:A>T','135:A>G','144:T>C','151:G>T','153:G>A'] 20.664093554659 2.1504349337535 0.83961992546483 2.56120045336344 0.0104311151024878 0.0767685944616699
['227:A>T','232:A>T','270:A>T'] 8.08494942529818 -4.09714701549671 1.60072559480306 -2.5595561342922 0.0104805928195826 0.0770421981561572
['70:T>G','144:T>C','151:G>T','153:G>A','240:C>T','252:A>G','271:G>T'] 7.90707435205201 -4.06447666326586 1.58871994349058 -2.55833426144055 0.0105174941946328 0.0772228207983412
['68:G>A','144:T>C','151:G>T','153:G>A','223:A>G'] 6.51566924435639 2.54027435612376 0.994272904001158 2.55490655121061 0.0106216309668307 0.0778961062590876
['41:G>A','70:T>G'] 15.8941980736217 1.94415646768275 0.761448770386474 2.55323344562759 0.0106727935937309 0.0781797734240193
['58:G>A','151:G>T','153:G>A'] 5.16814448514865 3.00477824702001 1.17771500848074 2.55136278758662 0.0107302566450134 0.078508875429578
['62:A>C','65:T>C','70:T>G','144:T>C','151:G>T','153:G>A'] 7.83592432275354 -4.05116706294233 1.58949085573365 -2.54871995540513 0.0108119082248181 0.0790139804107767
['45:G>T','144:T>C','151:G>T','153:G>A'] 11.8411083497928 2.21167481660782 0.868955548944739 2.54521053383418 0.0109211869786974 0.0797195734820302
['62:A>G','135:A>G','144:T>C','151:G>T','153:G>A'] 93.6207794191593 1.61706247763778 0.635514570798143 2.5444931586807 0.0109436455477299 0.079790514627977
['112:T>C','151:G>T','153:G>A'] 6.17363016016857 2.70766742268253 1.06451352573423 2.54357258712609 0.0109725256236703 0.079908055791915
['49:A>T','70:T>G','144:T>C','151:G>T','153:G>A'] 17.1709598624469 -3.7049964539533 1.45751469419455 -2.54199595291268 0.0110221449747646 0.0801761834807793
['68:G>A','144:T>C','151:G>T','153:G>A','154:C>T'] 5.74992560047666 3.2924466236894 1.29795914956165 2.53663347170929 0.0111924068388898 0.0812383279094696
['70:T>C','151:G>T','153:G>A'] 41.359896860616 1.54870501216661 0.610548371617741 2.53658036637307 0.0111941045802127 0.0812383279094696
['49:A>G','72:A>C'] 6.189403329477 2.68832641555283 1.06096053594662 2.53386089724273 0.0112813504708598 0.0817767337951333
['151:G>T','153:G>A','173:T>C'] 12.7346079300315 1.99541203515104 0.787880694689914 2.53263222287275 0.011320966390171 0.0819690317938045
['151:G>T','153:G>A','268:C>T'] 20.2012290882769 1.73224421650747 0.684150707219565 2.53196291142843 0.011342598802332 0.0820308271351099
['13:.>INS:G','62:A>C'] 7.43948944387222 2.4822710225697 0.980787162349636 2.53089673056386 0.0113771339884265 0.082185686470029
['1:G>T','144:T>C','151:G>T','153:G>A'] 4.91828632267054 3.14521892408475 1.24375712815639 2.52880474240729 0.0114451679776285 0.0825439211798004
['56:C>A','68:G>A','135:A>G','144:T>C','151:G>T','153:G>A'] 40.8734956108273 1.53467345075264 0.606935257408323 2.52856203692278 0.011453084385318 0.0825439211798004
['32:A>G','151:G>T','153:G>A'] 6.6062251318587 2.70202593621722 1.06878975865188 2.52811735361818 0.0114676013833103 0.0825535488088191
['47:C>A','70:T>G','144:T>C','151:G>T','153:G>A'] 6.14857059172496 2.7750491991366 1.09787181467077 2.52766230269676 0.0114824737444023 0.0825657095995309
['68:G>A','133:T>G','144:T>C','151:G>T','153:G>A'] 13.7413226521219 1.95192722677161 0.772845975319986 2.52563549414026 0.011548923754441 0.0829482906812657
['144:T>C','151:G>T','153:G>A','169:C>G'] 13.9859230914972 1.97280966339458 0.782018416447805 2.52271509455717 0.0116452707129546 0.0835444793530754
['151:G>T','153:G>A','249:T>C'] 7.5013530740355 2.407289513051 0.954460150218981 2.52214774236379 0.0116640707502215 0.0835836099641158
['144:T>C','151:G>T','153:G>A','165:C>G'] 5.44831993917319 2.8247522380349 1.12028005492018 2.52146972145833 0.0116865732686098 0.0836491524357754
['133:T>A','151:G>T','153:G>A'] 5.2959004215076 2.71852630858613 1.07901939443497 2.51944156203947 0.0117541149705938 0.0839407321104095
['42:G>A','72:A>C'] 5.2959004215076 2.71852630858613 1.07901939443497 2.51944156203947 0.0117541149705938 0.0839407321104095
['70:T>G','214:G>A'] 28.8010918579011 1.58289975228213 0.628778717984525 2.51741941482359 0.0118218009255967 0.0843279489715403
['70:T>G','86:A>C'] 31.6564101878777 -2.13151590925912 0.846974013540887 -2.51662492022398 0.0118484889430598 0.0844221686580021
['79:C>T','151:G>T','153:G>A'] 20.1312536537329 1.83781543351662 0.731079078144031 2.51383945794514 0.0119424784374466 0.0848921444507903
['95:A>G','151:G>T','153:G>A'] 5.23403679134431 2.83316609083244 1.12711448430017 2.51364535750029 0.0119490525131553 0.0848921444507903
['70:T>G','199:T>A'] 11.0701036550796 2.10128734079601 0.836064369579851 2.51330808637614 0.0119604833328127 0.0848921444507903
['116:T>C','151:G>T','153:G>A'] 6.53144241366482 2.52334799064406 1.00409109752735 2.51306678931622 0.0119686673399406 0.0848921444507903
['185:G>T'] 42.5198197469151 1.43544543982398 0.571344204738863 2.51240045478375 0.0119912930181084 0.0849564119597434
['68:G>A','133:T>C','135:A>G','144:T>C','151:G>T','153:G>A'] 7.38288353681174 2.55735087455578 1.02063020047732 2.50565863459634 0.0122223557574406 0.0864956091625429
['65:T>C','70:T>G','173:T>C'] 7.5015466034935 -3.98871521720185 1.59369388935796 -2.50281138921148 0.0123211185761125 0.0870916381729824
['49:A>C','70:T>C'] 8.06480604513631 -4.09176841368259 1.63550355377105 -2.50184012394717 0.0123549703491036 0.0870916381729824
['157:C>T'] 119.475959125288 1.32223005268008 0.528524306186593 2.50173934708932 0.0123584874655189 0.0870916381729824
['110:C>T','144:T>C','151:G>T','153:G>A'] 72.1545752316974 1.52355380021863 0.609023714799239 2.50163296304622 0.0123622012351559 0.0870916381729824
['87:G>A','144:T>C','151:G>T','153:G>A'] 78.6213099728467 1.50496367958233 0.601888272758571 2.50040372556985 0.0124051845458578 0.0870918620070341
['28:T>A','70:T>G'] 8.99603962780602 2.30517270723229 0.922102048240751 2.49991062445881 0.0124224642042991 0.0870918620070341
['74:G>T'] 38.6150664124036 1.50985308821621 0.604052787917757 2.49953831588271 0.012435525070944 0.0870918620070341
['56:C>G','62:A>C'] 415.59110753133 -1.28100685874538 0.512708285123213 -2.49851015853494 0.0124716567965712 0.0870918620070341
['18:A>C','93:C>A'] 4.070873875556 3.06665256049815 1.22741791364997 2.49845837053074 0.0124734791985166 0.0870918620070341
['3:C>G'] 4.070873875556 3.06665256049815 1.22741791364997 2.49845837053074 0.0124734791985166 0.0870918620070341
['52:DEL:C>.','144:T>C','151:G>T','153:G>A'] 4.070873875556 3.06665256049815 1.22741791364997 2.49845837053074 0.0124734791985166 0.0870918620070341
['56:C>G','70:T>G','221:G>A'] 4.070873875556 3.06665256049815 1.22741791364997 2.49845837053074 0.0124734791985166 0.0870918620070341
['56:C>T','180:G>A','207:G>A'] 11.1481230750319 2.53745739355709 1.01648886836523 2.496296292588 0.0125497727140364 0.0875269782939977
['70:T>G','83:A>G','144:T>C','151:G>T','153:G>A'] 7.52134844883431 -3.99280584269232 1.60014423506845 -2.49527870999799 0.0125858230553231 0.0875981566157112
['135:A>G','144:T>C','151:G>T','153:G>A','207:G>A'] 6.57227515141686 2.46589412104814 0.988247688519724 2.49521870852211 0.0125879516133067 0.0875981566157112
['135:A>G','144:T>C','151:G>T','153:G>A','268:C>T'] 30.6021946843558 1.84533041370798 0.739746744594755 2.49454347341384 0.012611927625926 0.0876675945850997
['144:T>C','151:G>T','153:G>A','194:A>T'] 17.0755378005434 2.06454524639451 0.828464889860631 2.49201296477612 0.0127021400813564 0.0881787688868785
['59:A>G','65:T>C','66:G>C'] 6.19466105257981 2.68399632346897 1.07746632599542 2.49102571348515 0.0127374901084231 0.0881787688868785
['206:C>T','242:A>T'] 7.43968297333022 -3.97691254835047 1.59678489295849 -2.49057500849856 0.0127536572108955 0.0881787688868785
['151:G>T','153:G>A','164:DEL:C>.'] 4.95386133731978 3.01021215748657 1.20884523623156 2.49015512264463 0.0127687351472041 0.0881787688868785
['65:T>C','246:C>T'] 4.95386133731978 3.01021215748657 1.20884523623156 2.49015512264463 0.0127687351472041 0.0881787688868785
['151:G>T','153:G>A','163:T>C'] 6.23023606722904 2.60868266402868 1.0476125816451 2.49012154849476 0.0127699414626216 0.0881787688868785
['133:T>G','135:A>G','144:T>C','151:G>T','153:G>A'] 49.3968961757343 1.53817226226355 0.618036020612168 2.48880681863814 0.0128172589316946 0.0884080315960386
['56:C>G','70:T>C','144:T>C','151:G>T','153:G>A'] 131.524846874902 -1.36079041824744 0.547138763768781 -2.48710292225338 0.0128788134005305 0.0886496865227959
['108:C>A'] 51.1407000422942 1.51867731318561 0.610633150057378 2.4870535001955 0.0128806027040946 0.0886496865227959
['132:A>T','144:T>C','151:G>T','153:G>A'] 17.0602150706878 1.84594961091398 0.742706636800701 2.48543572852079 0.0129392949747672 0.0889558775268574
['70:T>G','222:C>G','232:A>T'] 7.34347337558814 -3.95758644977306 1.5930259678093 -2.48432011137612 0.0129799069427442 0.0890409800477163
['59:A>G','62:A>C','68:G>A','70:T>G'] 4.07613159865881 3.05707509253867 1.23079547116704 2.48382055683057 0.0129981288174844 0.0890409800477163
['68:G>A','144:T>C','151:G>T','153:G>A','202:A>G'] 4.07613159865881 3.05707509253867 1.23079547116704 2.48382055683057 0.0129981288174844 0.0890409800477163
['77:T>G','135:A>G','144:T>C','151:G>T','153:G>A'] 29.3626240161662 1.84707333109904 0.743727412792432 2.48353536433993 0.0130085417122242 0.0890409800477163
['135:A>G','144:T>C'] 24.7881596240817 -2.53073387339366 1.01955636844518 -2.48219122720308 0.0130577179982335 0.0892800085403235
['49:A>T','65:T>C'] 16.133139202267 -3.60916502406541 1.45615747282407 -2.47855406535518 0.013191611697956 0.0900971254790605
['76:G>C','144:T>C','151:G>T','153:G>A'] 9.86325392026137 2.33219949682071 0.942673627735369 2.47402645857768 0.0133599802053688 0.090973780156767
['49:A>C','86:A>C'] 7.46317195988233 -3.98020674124633 1.60893058249195 -2.47382129754889 0.0133676543294149 0.090973780156767
['49:A>C','62:A>C','70:T>G'] 7.27109429921923 -3.94357312220468 1.59416852620255 -2.47374920366707 0.0133703519526424 0.090973780156767
['135:A>G','151:G>T','153:G>A'] 20.6435097739699 1.79592455315104 0.726053496163525 2.47354301389736 0.0133780698585953 0.090973780156767
['196:C>A'] 66.5825725013214 1.29404889084543 0.523410490729437 2.47234037866152 0.0134231643048911 0.0911209414667572
['70:T>G','174:C>A','220:T>C'] 7.26583657611642 -3.94259024776749 1.59477632845909 -2.47219009801639 0.0134288087136862 0.0911209414667572
['56:C>G','62:A>C','75:A>G'] 7.65313306122562 -4.01830165727567 1.62620637567651 -2.47096661123593 0.0134748399060978 0.0913343315280202
['144:T>C','151:G>T','153:G>A','216:A>T'] 35.3549888512103 -1.94102488265189 0.786436580422436 -2.46812639565834 0.0135822351213803 0.0919627443948157
['56:C>G','144:T>C','151:G>T','153:G>A','257:G>A'] 7.77563127448176 -4.04129723188901 1.63826310673814 -2.46681819011076 0.0136319553029392 0.0921997149700951
['56:C>G','196:C>T'] 14.8980021254677 2.20513602005555 0.894280407549541 2.46582168348957 0.0136699367432068 0.0923568649651607
['70:T>G','144:T>C','151:G>T','153:G>A','186:G>A'] 4.3154743149313 2.94142628684052 1.19337493560809 2.46479643494582 0.0137091111965884 0.0925217278278372
['151:G>T','153:G>A','213:C>A'] 4.9643767835254 2.99410598577035 1.21588556604579 2.4624899492043 0.0137976039975164 0.0928275836583467
['56:C>A','75:A>G','144:T>C','151:G>T','153:G>A'] 4.9643767835254 2.99410598577035 1.21588556604579 2.4624899492043 0.0137976039975164 0.0928275836583467
['81:A>G','151:G>T','153:G>A'] 7.48557990472707 2.42305543773513 0.984276134025105 2.46176388309475 0.0138255651281365 0.0928275836583467
['144:T>C','146:G>C','151:G>T','153:G>A'] 6.21972062102342 2.62345142654148 1.06571293927458 2.46168675434047 0.0138285383287941 0.0928275836583467
['151:G>T','153:G>A','274:T>C'] 6.21972062102342 2.62345142654148 1.06571293927458 2.46168675434047 0.0138285383287941 0.0928275836583467
['70:T>G','213:C>A'] 17.0323047486971 2.20596024848288 0.897257412767326 2.45855895654207 0.0139495870273426 0.0935398967368805
['16:T>C','151:G>T','153:G>A'] 7.29193166217247 2.71226681014087 1.1034783065761 2.45792490344152 0.0139742391927899 0.0936049840261427
['151:G>T','153:G>A','264:A>G'] 6.71417922287684 2.56488832697574 1.04398138588752 2.45683338960612 0.0140167676576897 0.0937895468377248
['70:T>G','72:A>T'] 27.0643219053809 -2.22098850568355 0.904281873040645 -2.45607987055571 0.0140461935059035 0.0938861365287874
['83:A>C','135:A>G','144:T>C','151:G>T','153:G>A'] 53.031806067628 1.90903997010173 0.778219464741611 2.45308689462757 0.0141636119731512 0.0945700445499423
['56:C>G','111:G>C'] 7.15262476199547 -3.92012341377011 1.5985857342547 -2.45224471216602 0.0141968076852836 0.0946907417816095
['93:C>T'] 186.78843330692 1.12522074313057 0.459119764748339 2.45082183239781 0.0142530483170134 0.0949647251164413
['56:C>G','62:A>C','70:T>C'] 62.2569561446129 -1.77120749052087 0.72294823368029 -2.44997830827284 0.0142864821063699 0.0950863309587614
['68:G>A','144:T>C','151:G>T','153:G>A','208:G>A'] 7.85268188508924 2.93463041847599 1.19846161109764 2.44866451399159 0.0143386932497587 0.0952854570747607
['7:C>A','70:T>G','144:T>C','151:G>T','153:G>A'] 6.16311471396295 2.72873582605746 1.11522931959654 2.44679347835352 0.0144133400850979 0.0952854570747607
['18:A>C','144:T>C','151:G>T','153:G>A','202:A>G'] 3.13653822983455 3.3214686972355 1.35761074608312 2.446554512638 0.0144228985002192 0.0952854570747607
['31:C>A','135:A>G','144:T>C','151:G>T','153:G>A'] 3.13653822983455 3.3214686972355 1.35761074608312 2.446554512638 0.0144228985002192 0.0952854570747607
['34:C>T','59:A>G'] 3.13653822983455 3.3214686972355 1.35761074608312 2.446554512638 0.0144228985002192 0.0952854570747607
['36:C>T','56:C>G','144:T>C','151:G>T','153:G>A'] 3.13653822983455 3.3214686972355 1.35761074608312 2.446554512638 0.0144228985002192 0.0952854570747607
['99:T>C','100:G>T'] 3.13653822983455 3.3214686972355 1.35761074608312 2.446554512638 0.0144228985002192 0.0952854570747607
['65:T>C','160:T>A','225:T>C'] 5.47863723071961 2.75819394569305 1.12804722863921 2.44510502367913 0.0144809966482167 0.0955385152649389
['62:A>C','193:A>T'] 11.8685748877922 2.9117943157709 1.19114118668212 2.44454171203801 0.0145036308264426 0.0955385152649389
['53:G>T'] 90.9701485719607 1.69536441201773 0.693554103134933 2.44445877308564 0.0145069659934467 0.0955385152649389
['137:C>T','144:T>C','151:G>T','153:G>A'] 134.509985748715 1.19479696261637 0.48886425332617 2.44402603480847 0.0145243783713328 0.0955527119114047
['151:G>T','153:G>A','223:A>G'] 7.89474034218098 2.26568790084159 0.927199539747196 2.44358177901958 0.0145422733547615 0.0955700503891618
['144:T>C','151:G>T','153:G>A','244:T>C'] 190.530440721616 -1.21841400041128 0.499367718384641 -2.43991342562675 0.0146907821118 0.0964448305725402
['102:T>G','144:T>C','151:G>T','153:G>A'] 193.645732703282 -1.37272360442247 0.562758349125939 -2.43927718985342 0.0147166749213217 0.0965136492484166
['67:A>G','151:G>T','153:G>A'] 13.3155426187697 2.43225074724523 0.998244941947986 2.43652699356423 0.0148290626175013 0.0971489740307645
['151:G>T','153:G>A','158:T>C'] 7.37762581370893 2.56501009499211 1.05312481047414 2.43561833268108 0.0148663612165093 0.0972349110938972
['221:G>A'] 161.269751262835 1.15013363608457 0.472246636841717 2.43545119511366 0.0148732308522998 0.0972349110938972
['128:A>C'] 83.7284979537372 -1.64399119046464 0.67559639831048 -2.43339247304441 0.0149580774929084 0.0976876322607774
['30:C>T','65:T>C','70:T>G'] 4.08138932176162 3.0466049315596 1.25345290504881 2.43056992351936 0.0150750969062138 0.098349304087101
['135:A>G','144:T>C','151:G>T','153:G>A','260:C>T'] 7.53692808868473 2.3605439388417 0.971401458876346 2.43003952410389 0.0150971763828135 0.098382665120132
['62:A>C','70:T>G','151:G>T','153:G>A'] 21.4331383915387 1.64996210066805 0.679197927298966 2.42928023533526 0.0151288336383109 0.098382665120132
['144:T>C','151:G>T','153:G>A','238:C>T'] 71.0266458514707 1.26721601634318 0.521678918219836 2.42911103378951 0.0151358961695555 0.098382665120132
['138:C>T','144:T>C'] 3.14179595293736 3.30743604994749 1.36231083645925 2.42781306690899 0.0151901703929695 0.098382665120132
['47:C>T','56:C>G','65:T>C'] 3.14179595293736 3.30743604994749 1.36231083645925 2.42781306690899 0.0151901703929695 0.098382665120132
['65:T>C','83:A>C','144:T>C','151:G>T','153:G>A'] 3.14179595293736 3.30743604994749 1.36231083645925 2.42781306690899 0.0151901703929695 0.098382665120132
['68:G>A','109:C>T','144:T>C','151:G>T','153:G>A'] 3.14179595293736 3.30743604994749 1.36231083645925 2.42781306690899 0.0151901703929695 0.098382665120132
['129:A>G','135:A>G','144:T>C','151:G>T','153:G>A'] 7.82236126581208 2.32800831844944 0.959430228025174 2.42644879267693 0.015247401902897 0.0986513203696732
['32:A>G','59:A>T','144:T>C','151:G>T','153:G>A'] 113.254076193136 -1.36671167698053 0.563381945856652 -2.4259060607673 0.0152702223224966 0.0986970097067043
['12:T>C','135:A>G','144:T>C','151:G>T','153:G>A'] 14.2414382919458 2.03060680583768 0.837591633780248 2.42433988586189 0.0153362444524386 0.0990215453666214
['73:G>A','144:T>C','151:G>T','153:G>A'] 41.7463602857917 1.4552665540372 0.600676171566784 2.42271397289046 0.0154050505632572 0.0993633693899898
['29:C>T','62:A>C'] 6.2763265280839 2.52886285011191 1.04401113882336 2.42225657952465 0.0154244556456434 0.099386178712618
['125:T>A','144:T>C','151:G>T','153:G>A'] 28.0208186248778 -2.28508054359339 0.944213106405398 -2.4200898378679 0.015516673109245 0.0998217303718589
['207:G>A'] 294.705640642734 1.07841742081276 0.445641794442867 2.41991984203585 0.0155239286894764 0.0998217303718589
['47:C>T','62:A>C','70:T>G'] 6.21446289792061 2.6332331153136 1.08831905802641 2.41954149005603 0.0155400878217241 0.0998231487461111
['59:A>T','83:A>G','108:C>T','109:C>T','128:A>G','144:T>C','151:G>T','153:G>A'] 6.94723202616482 -3.87823256038748 1.6036914581034 -2.41831590533883 0.0155925333071861 0.0999935598428224
['68:G>A','70:T>G','79:C>T'] 5.35250632856807 2.61509037136278 1.08143114122352 2.41817557464094 0.0155985482941781 0.0999935598428224
['49:A>T','144:T>C','151:G>T','153:G>A'] 175.677546881002 -1.23608782457961 0.511367847444053 -2.41721850671273 0.0156396255142353 0.100154370752204
['144:T>C','151:G>T','153:G>A','246:C>T'] 41.1455559327405 1.51360247994866 0.626623863084436 2.41548809280618 0.0157141362729802 0.100528738996604
['144:T>C','151:G>T','153:G>A','174:C>G'] 7.59353399574521 2.29587933978167 0.952680493147836 2.4099153454855 0.0159562223951607 0.101973286592747
['68:G>A','144:T>C','151:G>T','153:G>A','207:G>A'] 7.60404944195083 2.28714200183641 0.949409319860465 2.40901574694101 0.0159956077996147 0.102120786594278
['62:A>C','86:A>C'] 19.8870947255895 -2.79634883673807 1.1614966091934 -2.40753938892684 0.0160604296143548 0.102430214536358
['66:G>T','68:G>A','72:A>C'] 7.72615166807 2.43548235244929 1.01434307060884 2.40104400869761 0.0163483702215877 0.104106285270426
['24:G>A','135:A>G','144:T>C','151:G>T','153:G>A'] 6.54436150169541 2.76801835251936 1.15292654886103 2.40086270478712 0.0163564720910265 0.104106285270426
['62:A>C','72:A>G'] 45.0632071153765 -1.71111284106416 0.71358794758856 -2.39790042257098 0.0164893472073115 0.104845463512073
['2:C>T','70:T>G'] 4.12222205951366 2.90984663323791 1.21416471364707 2.39658309991352 0.0165487405192059 0.104984941896532
['68:G>A','144:T>C','151:G>T','153:G>A','262:A>G'] 4.12222205951366 2.90984663323791 1.21416471364707 2.39658309991352 0.0165487405192059 0.104984941896532
['236:C>A'] 167.132597109525 -1.23947427614534 0.517245237862008 -2.39629905780981 0.0165615715461877 0.104984941896532
['38:T>C','72:A>C','144:T>C','151:G>T','153:G>A'] 4.11696433641085 2.91874347796445 1.21884348112552 2.39468276539428 0.0166347507282349 0.105023632873926
['62:A>C','103:G>A','144:T>C','151:G>T','153:G>A'] 4.11696433641085 2.91874347796445 1.21884348112552 2.39468276539428 0.0166347507282349 0.105023632873926
['62:A>G','170:T>A','171:A>C','172:C>T','174:C>T','182:T>C','188:A>G'] 4.11696433641085 2.91874347796445 1.21884348112552 2.39468276539428 0.0166347507282349 0.105023632873926
['70:T>A','127:C>A','144:T>C','151:G>T','153:G>A'] 4.11696433641085 2.91874347796445 1.21884348112552 2.39468276539428 0.0166347507282349 0.105023632873926
['70:T>G','102:T>G'] 57.6264702815017 -1.62222996896136 0.67760243393557 -2.39407340900374 0.0166624135354468 0.105092342369087
['135:A>G','144:T>C','151:G>T','153:G>A','210:A>G'] 12.0400143154503 2.06589199588435 0.863115340366011 2.39352946155295 0.0166871411024499 0.105142419240084
['56:C>T','68:G>A'] 7.43546076783984 2.50602964606549 1.04931067536721 2.38826279470424 0.016928232213313 0.106125810266384
['135:A>G','144:T>C','151:G>T','153:G>A','177:G>A'] 4.99995179817463 2.87748999476742 1.20491743177134 2.38812213923841 0.0169347126663236 0.106125810266384
['67:A>G','262:A>C'] 4.99995179817463 2.87748999476742 1.20491743177134 2.38812213923841 0.0169347126663236 0.106125810266384
['5:G>A','151:G>T','153:G>A'] 5.01046724438025 2.85842307267747 1.19704398021924 2.38790146386597 0.0169448842833122 0.106125810266384
['70:T>G','83:A>T','213:C>A'] 5.01046724438025 2.85842307267747 1.19704398021924 2.38790146386597 0.0169448842833122 0.106125810266384
['72:A>G','239:G>A'] 5.01046724438025 2.85842307267747 1.19704398021924 2.38790146386597 0.0169448842833122 0.106125810266384
['144:T>C','149:G>C','151:G>T','153:G>A'] 10.2792971150255 2.01953810693216 0.846141403762012 2.38676195013403 0.0169974934018763 0.106348952223728
['139:G>T','144:T>C','151:G>T','153:G>A'] 24.7625462563103 1.62161333607298 0.680000687585019 2.38472308290164 0.0170919816470264 0.106833414226873
['72:A>C','138:C>T'] 6.66971379622938 2.34063938116099 0.981713887722393 2.38423782166447 0.0171145381309253 0.106867749066785
['144:T>C','151:G>T','153:G>A','172:C>A'] 15.7062035413068 1.9001012217142 0.797340608473408 2.38304835038083 0.0171699390359882 0.107038117525545
['68:G>A','106:A>C','144:T>C','151:G>T','153:G>A'] 7.4815512286947 2.44480429790963 1.02614745461614 2.38250778376113 0.0171951684599528 0.107038117525545
['27:A>G','62:A>C'] 10.6767163869341 2.19815513148624 0.922741819166554 2.38219953385409 0.0172095697102427 0.107038117525545
['144:T>C','151:G>T','153:G>A','255:C>A'] 11.1990886385089 2.01810762336669 0.847166131570508 2.382186383709 0.0172101843123462 0.107038117525545
['70:T>G','187:C>A'] 4.36682249888896 2.82158538426541 1.18848676724328 2.37409911665246 0.017591827458573 0.109303189854209
['28:T>C','70:T>C','144:T>C','151:G>T','153:G>A'] 5.35776405167088 2.60690689573177 1.09869354015895 2.37273343334178 0.0176570018600508 0.109599407977699
['151:G>T','153:G>A','272:A>G'] 7.52764168954955 2.38605842448704 1.00703550481803 2.36938857971866 0.0178175227140049 0.110486281938429
['62:A>C','140:G>T'] 4.12747978261647 2.90060544848663 1.22571718321685 2.36645572747385 0.0179593221060499 0.111255424678724
['60:T>C','70:T>G'] 47.0399925270545 -1.83320995653828 0.775127481173278 -2.36504317169019 0.0180279692655987 0.111570327579491
['72:A>C','196:C>T'] 13.4740696138587 2.41890204464895 1.02400941410369 2.36218731130142 0.0181674602735302 0.11223088598962
['135:A>G','144:T>C','151:G>T','153:G>A','262:A>C'] 26.0522360613871 1.6219860264923 0.686664103519464 2.3621243897546 0.0181705442109971 0.11223088598962
['59:A>G','72:A>C','151:G>T','153:G>A'] 4.11170661330804 2.92808499005743 1.24107996428686 2.35930405317593 0.0183092473357885 0.112976173462112
['124:A>G','151:G>T','153:G>A'] 4.27989930028206 3.02128595234905 1.28114586843912 2.35826850538886 0.0183604073535642 0.113180345723792
['65:T>C','160:T>A'] 5.59184904484056 2.58474522863407 1.09634296223384 2.35760644038574 0.0183931814319805 0.11327089017551
['142:DEL:C>.','144:T>C','151:G>T','153:G>A'] 6.32767471204156 2.44747151468872 1.03841752265542 2.35692432118257 0.0184270017966225 0.113367693764486
['144:T>C','151:G>T','153:G>A','175:G>T'] 18.7514039482908 1.68573320124877 0.716005175634148 2.35435896082142 0.018554683485847 0.114041199874249
['38:T>C'] 304.90209103204 1.08060238771992 0.459313129871473 2.35264859078229 0.0186402406049433 0.114348254108103
['70:T>G','144:T>C','151:G>T','153:G>A','188:A>C','220:T>A','235:T>C'] 6.44549467986423 -3.76972556142449 1.60234506624713 -2.35263030469061 0.0186411571841567 0.114348254108103
['204:C>A'] 145.630167399289 1.36100208540283 0.57882888624921 2.35130298044052 0.0187077939049496 0.114644729184638
['56:C>T','180:G>A','207:G>A','220:T>C'] 4.32598976113692 2.91135391288733 1.23897343686189 2.34981140536902 0.0187829252195461 0.11499263015642
['36:C>T','62:A>C','70:T>G'] 5.01572496748306 2.85452266829606 1.21553940765574 2.34835880294595 0.0188563470003329 0.115329395764731
['134:T>G','135:A>G','144:T>C','151:G>T','153:G>A'] 8.30670373632757 2.52868873463665 1.07772381196272 2.34632352609104 0.0189596422397161 0.115848038387651
['151:G>T','153:G>A','280:T>C'] 5.3828236201145 2.54878170343386 1.08649349429556 2.34587847678405 0.0189822953872966 0.115873407417777
['32:A>G','67:A>G','97:C>A'] 15.3123501942926 -3.41027249353522 1.45414520906368 -2.34520766721165 0.0190164845215067 0.115969077466598
['46:C>A'] 26.0862404941448 1.61740733759099 0.690368129755683 2.34281866134721 0.0191386826169545 0.116600748278197
['62:A>C','189:G>C'] 6.38486009677138 -3.75557421636462 1.60380477171296 -2.34166544619608 0.0191979150401297 0.116847951308389
['245:G>A'] 294.469022871206 -1.29356455717541 0.552511603989199 -2.34124414371703 0.0192195942657075 0.116866329015656
['103:G>T','135:A>G','144:T>C','151:G>T','153:G>A'] 9.01869555442466 2.06369697575719 0.882163287340997 2.33935939680459 0.0193168410532497 0.117211873294377
['46:C>T','70:T>G','151:G>T','153:G>A'] 3.18788641379221 3.12431996063978 1.33571866885413 2.33905539653798 0.0193325666794014 0.117211873294377
['56:C>G','70:T>G','157:C>A'] 3.18788641379221 3.12431996063978 1.33571866885413 2.33905539653798 0.0193325666794014 0.117211873294377
['138:C>A','144:T>C','151:G>T','153:G>A'] 40.1817527497931 1.44911077125598 0.619849051003593 2.33784462347685 0.0193953098052462 0.117402628894887
['151:G>T','153:G>A','220:T>C'] 13.4057192135221 2.47495339812681 1.05870170099193 2.33772496616181 0.0194015201830126 0.117402628894887
['56:C>G','70:T>G','151:G>T','153:G>A'] 33.6057770905086 1.47739408516646 0.633209331189234 2.33318432372396 0.019638473242851 0.118715193045098
['56:C>G'] 3244.24320528143 -1.07471637710223 0.460689365899426 -2.33284390014953 0.019656339643584 0.118715193045098
['19:.>INS:C'] 9.00818010821904 2.07024195148653 0.888465574001425 2.33013187237259 0.0197991823423421 0.119156009086073
['146:G>A','219:T>C','279:C>A'] 6.40343289504175 -3.76082301692445 1.6140721731538 -2.33002159350534 0.0198050098661272 0.119156009086073
['68:G>A','70:T>G','72:A>C','144:T>C','151:G>T','153:G>A'] 59.5938614957341 1.2863178435845 0.552121586897908 2.32977277851364 0.0198181636284402 0.119156009086073
['10:DEL:G>.','18:A>C'] 3.1826286906894 3.13366710673272 1.34574388563781 2.32857614303596 0.0198815311344319 0.119156009086073
['135:A>G','144:T>C','151:G>T','153:G>A','180:G>A','207:G>A','220:T>C','235:T>C','281:C>A'] 3.1826286906894 3.13366710673272 1.34574388563781 2.32857614303596 0.0198815311344319 0.119156009086073
['18:A>C','89:C>T'] 3.1826286906894 3.13366710673272 1.34574388563781 2.32857614303596 0.0198815311344319 0.119156009086073
['34:C>G','70:T>G'] 3.1826286906894 3.13366710673272 1.34574388563781 2.32857614303596 0.0198815311344319 0.119156009086073
['62:A>C','108:C>A'] 3.1826286906894 3.13366710673272 1.34574388563781 2.32857614303596 0.0198815311344319 0.119156009086073
['49:A>C','59:A>G'] 6.32702514264047 -3.74326152536862 1.60789489543797 -2.32805112821072 0.0199093889346267 0.119208893783525
['70:T>G','147:T>G'] 26.6345165237271 -2.08897318501486 0.898438304099142 -2.32511589887017 0.0200657637327628 0.120021155879335
['70:T>G','144:T>C','153:G>A'] 6.29793689816448 -3.73565004716648 1.60687869190919 -2.3247865977537 0.0200833739999271 0.120021155879335
['56:C>A','135:A>G','144:T>C','151:G>T','153:G>A'] 73.657373645582 1.2710942500255 0.54698492229834 2.32381953909181 0.0201351680665823 0.120215974834132
['151:G>T','153:G>A','199:T>C'] 6.70528881087862 2.29215577378143 0.98697847450595 2.32239692454165 0.0202115728099239 0.120557219531955
['59:A>C','62:A>C'] 41.0732000298558 -1.82410507756241 0.785713754396077 -2.32158985044683 0.0202550309248929 0.120701483047197
['135:A>G','144:T>C','151:G>T','153:G>A'] 7032.97316601567 1.12670296045186 0.485423146264754 2.32107382831175 0.0202828596177001 0.120712041212972
['70:T>G','170:T>A','171:A>C','172:C>T','174:C>T','182:T>C','188:A>G'] 49.6900284757183 1.58039643175389 0.680958095759738 2.32084241540687 0.020295350374782 0.120712041212972
['70:T>G','144:T>C','151:G>T','153:G>A','250:C>T'] 6.24010194403357 -3.72317365297211 1.60653008664447 -2.3175250086655 0.0204751499509457 0.121665905258798
['149:G>C'] 17.9601413682936 -2.76242687867354 1.19270765899854 -2.31609720775418 0.0205529617344099 0.122012511225222
['144:T>C','151:G>T','153:G>A','277:G>A'] 88.6060375062843 -1.38465703124982 0.598596071095962 -2.31317427245165 0.0207130594777864 0.122571534220032
['151:G>T','153:G>A','174:C>T'] 8.57921782542432 2.19939777024299 0.950818753018514 2.31316195990107 0.0207137361653562 0.122571534220032
['19:DEL:C>.','144:T>C','151:G>T','153:G>A'] 8.57921782542432 2.19939777024299 0.950818753018514 2.31316195990107 0.0207137361653562 0.122571534220032
['70:T>G','144:T>C','151:G>T','153:G>A','175:G>A'] 12.7257175180333 1.83671415784622 0.794100390535018 2.31294957128626 0.0207254119014871 0.122571534220032
['70:T>C','231:G>A'] 6.29735742049514 2.5107975697146 1.08698326607315 2.30987693010688 0.0208949686275121 0.123436977340089
['62:A>C','144:T>C','151:G>T','153:G>A','162:A>G'] 5.05655770523511 2.73537241211745 1.18435690864529 2.30958454512355 0.0209111660478739 0.123436977340089
['135:A>C'] 15.1001291534677 -3.3844926419107 1.46701098565073 -2.30706700564307 0.0210510849738424 0.124145899426719
['135:A>G','144:T>C','151:G>T','153:G>A','199:T>C'] 10.9819514094022 2.16910991987055 0.940548796152341 2.30621731561838 0.0210984925170227 0.124308427689664
['56:C>G','62:A>C','70:T>C','72:A>G'] 6.58219548053729 -3.79853212607534 1.64911462971309 -2.30337664685941 0.0212576605279396 0.125128503652712
['149:G>A'] 147.432563819789 1.22535239076649 0.532114474975181 2.30279845483181 0.0212901855146255 0.125202283453615
['59:A>G','66:G>T','144:T>C','151:G>T','153:G>A'] 4.13273750571928 2.89025720322448 1.25541260241455 2.30223688822751 0.02132181675576 0.125270673866158
['65:T>C','248:C>T'] 4.17357024347132 2.76802860114347 1.20686633097997 2.29356684339337 0.0218153917454498 0.127835755384722
['70:T>G','113:C>A'] 4.17357024347132 2.76802860114347 1.20686633097997 2.29356684339337 0.0218153917454498 0.127835755384722
['56:C>G','180:G>A','207:G>A'] 3.19314413689502 3.10745971256547 1.35527721818091 2.29285910725806 0.021856117765243 0.127835755384722
['56:C>T','62:A>G','144:T>C','151:G>T','153:G>A'] 3.19314413689502 3.10745971256547 1.35527721818091 2.29285910725806 0.021856117765243 0.127835755384722
['18:A>C','116:T>C','144:T>C','151:G>T','153:G>A'] 4.1630547972657 2.78492205759511 1.21464669771409 2.29278362410749 0.0218604652749541 0.127835755384722
['56:C>G','66:G>T'] 29.9186114245567 1.43408222443843 0.625890736311004 2.29126609684448 0.0219480281899468 0.128069025542183
['56:C>G','197:G>A'] 8.5687023792187 2.21105463774432 0.965076440872071 2.29106684621412 0.0219595477934389 0.128069025542183
['69:G>T','135:A>G','144:T>C','151:G>T','153:G>A'] 13.6782333026189 2.25792044741663 0.98554834680744 2.29102961283521 0.0219617010110657 0.128069025542183
['110:C>T','135:A>G','144:T>C','151:G>T','153:G>A'] 10.2582662226143 2.02927333787084 0.88609963095833 2.29011870332928 0.0220144364325819 0.128257130583498
['59:A>G','158:T>C'] 9.29764528910949 2.43238222753549 1.06261291796678 2.2890576487529 0.0220760030879077 0.128496289349039
['62:A>C','65:T>C','70:T>C'] 29.4001486176256 -2.25249103358333 0.984496126518907 -2.28796332754294 0.0221396568406349 0.128670814777962
['101:G>A','135:A>G','144:T>C','151:G>T','153:G>A'] 6.59207699675767 2.42093880357202 1.05817849392708 2.28783595344819 0.0221470762143769 0.128670814777962
['68:G>A','144:T>C','151:G>T','153:G>A','170:T>A','171:A>C','172:C>T','174:C>T','182:T>C'] 6.36850744979361 2.38222426897373 1.0418780250072 2.28647136401332 0.0222266975369397 0.129013722589299
['41:G>A','56:C>G','144:T>C','151:G>T','153:G>A'] 5.06181542833792 2.73002421365487 1.1943558399418 2.28577122693007 0.0222676458082171 0.129131727497096
['144:T>C','151:G>T','153:G>A','238:C>A'] 21.8532102623352 1.53535779048949 0.671947439966285 2.28493733165576 0.0223165026537725 0.129199058580227
['70:T>G','144:T>C','151:G>T','153:G>A','170:T>C'] 6.23361517386032 -3.72232887660838 1.62912140286771 -2.28486892999873 0.0223205143515577 0.129199058580227
['37:T>C','151:G>T','153:G>A'] 5.57081815242932 2.59870134586862 1.13763318287051 2.28430515652813 0.0223536030652129 0.129271113571032
['151:G>T','153:G>A','267:G>A'] 6.75663699483628 2.23374414637347 0.979473413989522 2.28055617893205 0.022574722874204 0.130429418229833
['68:G>A','69:G>C','70:T>G','144:T>C','151:G>T','153:G>A'] 5.02098269058587 2.85386909460073 1.25167356878845 2.28004262913622 0.0226051603012963 0.13048490227375
['38:T>C','70:T>G'] 31.5341711573759 1.48775667927748 0.652777005524824 2.27911931132032 0.0226599738608799 0.130680862146124
['49:A>C','59:A>C'] 6.13986367025911 -3.69850293621274 1.62303133560988 -2.27876249525581 0.0226811874775827 0.130682867683625
['18:A>C','138:C>T'] 7.41845855146098 2.51128656354759 1.10251308136317 2.27778391567254 0.0227394550972713 0.130898168450561
['62:A>C','81:A>T'] 5.96355917890445 -3.65757481060667 1.6077368599014 -2.27498348879741 0.0229069203316731 0.131741085433672
['39:T>G','144:T>C','151:G>T','153:G>A'] 13.8747189320642 2.22566905911882 0.978911494253425 2.27361622800869 0.022989070890124 0.132092248609951
['57:G>A'] 303.335109970993 1.00687372637207 0.442952175126215 2.27309805191762 0.0230202718069461 0.132110457948568
['59:A>T'] 83.6387354390447 -1.31727784343891 0.579567599160805 -2.27286315754415 0.0230344276033589 0.132110457948568
['144:T>C','150:DEL:C>.','151:G>T','153:G>A'] 18.3891637038945 1.69665135862911 0.747328325740646 2.27028910880319 0.0231900474348379 0.132881305658179
['65:T>C','170:T>A','171:A>C','172:C>T','174:C>T','182:T>C','188:A>G'] 7.71200353296897 2.17254504930971 0.958063596161257 2.26764179122827 0.0233510483295913 0.133681549989242
['62:A>C','243:C>T'] 5.42891408096935 2.46830880921297 1.08914037523885 2.26629079715427 0.0234335845163211 0.134031543219835
['56:C>G','160:T>A'] 5.62216633638699 2.52563101257241 1.11605663873663 2.26299537578255 0.0236359743448595 0.134952068551228
['101:G>A','144:T>C','151:G>T','153:G>A'] 55.4235279540213 1.25524796597831 0.554690828903572 2.26296866753591 0.0236376208208042 0.134952068551228
['252:A>G','271:G>T'] 6.0424250254466 -3.67540696074714 1.6246222184854 -2.26231484398486 0.0236779579505615 0.135059244667001
['35:A>T','36:C>A','37:T>C','39:T>C','47:C>T','239:G>A'] 5.88293925993842 2.90522076095378 1.28529128995439 2.26035979832779 0.0237989294394251 0.13562574620484
['36:C>T','62:A>C'] 7.67117079521692 2.21924448256164 0.982537018042252 2.25868790876051 0.0239028051242912 0.136074843455952
['49:A>C','56:C>G','144:T>C','151:G>T','153:G>A'] 5.86612053409193 -3.63381701075462 1.60904800863009 -2.25836456790894 0.0239229398367881 0.136074843455952
['237:G>T'] 25.0706320323255 1.47755505121309 0.654351747787549 2.25804402022139 0.0239429151346733 0.136074843455952
['70:T>G','229:C>T'] 40.4033113143385 1.32343682282369 0.586335446175565 2.25713255348273 0.0239997932957655 0.136152539226136
['144:T>C','151:G>T','153:G>A','225:T>G'] 105.014299276995 1.66048786376209 0.73566395286389 2.2571282136333 0.0240000643949632 0.136152539226136
['144:T>C','151:G>T','153:G>A','231:G>T'] 12.8231561628458 1.7866099783938 0.792034835836825 2.25572146268813 0.0240880805598743 0.136528188729858
['30:C>T','72:A>C'] 9.43188799564168 2.27986111449449 1.01175618183904 2.25337008601268 0.0242358240386749 0.137172873935883
['70:T>G','102:T>G','144:T>C','151:G>T','153:G>A'] 31.8241046385444 -1.94560379437977 0.863479179294689 -2.25321448511241 0.0242456285241932 0.137172873935883
['18:A>G','62:A>C','144:T>C','151:G>T','153:G>A'] 4.17882796657413 2.75897950852281 1.22503771059685 2.25215883940309 0.0243122360880707 0.137259964023994
['68:G>A','144:T>C','145:G>A','151:G>T','153:G>A'] 4.17882796657413 2.75897950852281 1.22503771059685 2.25215883940309 0.0243122360880707 0.137259964023994
['66:G>T'] 598.14104619897 1.05241142425521 0.467337781911515 2.25192882961574 0.0243267699292086 0.137259964023994
['97:C>G','144:T>C','151:G>T','153:G>A'] 10.4135398215577 1.93325556889015 0.859371480001375 2.24961569458537 0.024473351299859 0.137944511382358
['15:DEL:C>.'] 39.4091741454576 1.36275978022794 0.605854114037636 2.24932000732982 0.0244921438060326 0.137944511382358
['70:T>C','144:T>C','151:G>T','153:G>A','225:T>C'] 4.45900342059867 2.62582145159541 1.16812358408628 2.24789695830801 0.0245827611819859 0.138330488124688
['144:T>C','151:G>T','153:G>A','206:C>A'] 47.7951464266592 1.25980039965101 0.560521928861748 2.24754881973893 0.0246049742366161 0.1383311971669
['151:G>T','153:G>A','278:T>C'] 7.25149491155739 2.40206206044971 1.06933755919596 2.24630851108965 0.0246842537880077 0.138652449752729
['49:A>C','133:T>G'] 5.78445505858784 -3.6133390765175 1.60957872906572 -2.24489738294123 0.0247747209970191 0.139035911831837
['144:T>C','151:G>T','153:G>A','179:G>C'] 5.04078453592668 2.77471957006322 1.23744748699483 2.24229278351173 0.0249424558558239 0.139726834548323
['56:C>A','144:T>C','151:G>T','153:G>A','170:T>A','171:A>C','172:C>T','174:C>T'] 5.04078453592668 2.77471957006322 1.23744748699483 2.24229278351173 0.0249424558558239 0.139726834548323
['222:C>T'] 292.948572881326 1.01224598416049 0.451572827794489 2.24160073825604 0.0249871882275973 0.139806994159785
['58:G>A','68:G>A','144:T>C','151:G>T','153:G>A'] 6.38953834220485 2.36232472594717 1.05401615964144 2.2412604440057 0.025009209607712 0.139806994159785
['32:A>G','135:A>G','144:T>C','151:G>T','153:G>A'] 15.0597047145377 2.00746867474056 0.895777013511053 2.24103615571933 0.0250237331076352 0.139806994159785
['72:A>C','81:A>T'] 5.82651684341032 -3.62314139279131 1.61819877492411 -2.23899649964895 0.0251561439126853 0.140421505637387
['28:T>C','70:T>G'] 40.5994176510339 1.29899675216742 0.580525142383844 2.23762358824507 0.0252456119925547 0.140795430017248
['18:A>C','111:G>A'] 4.45374569749586 2.63095713821683 1.1766493968324 2.23597372785767 0.0253534921472999 0.141145707838701
['56:C>T','70:T>G','180:G>A','207:G>A','220:T>C','235:T>C','281:C>A'] 4.45374569749586 2.63095713821683 1.1766493968324 2.23597372785767 0.0253534921472999 0.141145707838701
['44:G>T','70:T>G'] 4.46426114370148 2.61728348660261 1.1725364230217 2.23215538145731 0.0256046951990173 0.142417589725973
['18:A>C','225:T>G'] 7.90765943021158 2.44314419801618 1.09606477832115 2.22901442171909 0.0258129452365505 0.143408294926223
['56:C>G','65:T>C','70:T>G','75:A>G'] 5.74239327376536 -3.60348960868199 1.61679979550245 -2.22877910963747 0.0258286055687019 0.143408294926223
['62:A>C','70:T>G','173:T>C'] 6.18629566593503 -3.71167701096399 1.66620962202617 -2.22761707884657 0.0259060607863142 0.143710946594053
['72:A>G','225:T>G'] 3.23923459774988 2.94886905932801 1.324733340588 2.22600954394273 0.0260135421509913 0.144179481851025
['125:T>A'] 66.0500453098918 -1.50753811861538 0.677542768701275 -2.22500805595645 0.0260806973445432 0.144423879282824
['271:G>A'] 113.39271577017 1.53400710751434 0.690008874100506 2.22317011431782 0.0262043312252596 0.144980323731273
['35:A>T','36:C>A','37:T>C','39:T>C','47:C>T','70:T>C'] 13.9454095379554 -3.25445626988859 1.46413753341577 -2.2227804394141 0.0262306086959101 0.144997618943058
['135:A>G','144:T>C','151:G>T','153:G>A','164:C>T'] 4.39713979043538 2.73123208557689 1.2292691210764 2.22183412789652 0.0262945174134908 0.145014149045901
['72:A>C','189:G>C'] 5.85806318202718 -3.63055458863247 1.63411479223083 -2.22172555189723 0.0263018586420177 0.145014149045901
['56:C>G','86:A>C'] 5.8899510554651 -3.64062918807969 1.63866249348326 -2.22170776627767 0.026303061362948 0.145014149045901
['70:T>G','111:G>C','144:T>C','151:G>T','153:G>A'] 12.8230249076033 -3.25605831670128 1.46636053172087 -2.22050324341455 0.0263846257600385 0.145281469345685
['18:A>C','268:C>T'] 11.3595655082393 2.08404657311265 0.938699218252819 2.22014307947506 0.0264090567037382 0.145281469345685
['274:T>A'] 142.3781171335 -1.18613607442037 0.534516700935937 -2.21908141007278 0.0264811865149549 0.145281469345685
['57:G>A','68:G>A','144:T>C','151:G>T','153:G>A'] 3.8315311592835 3.24320912704531 1.46238244746303 2.21775714873472 0.026571395315248 0.145281469345685
['68:G>A','72:A>C','229:C>T'] 3.8315311592835 3.24320912704531 1.46238244746303 2.21775714873472 0.026571395315248 0.145281469345685
['144:T>C','151:G>T','153:G>A','183:G>C'] 4.21440298122337 2.65460935922951 1.19712061092242 2.21749532587536 0.0265892621066375 0.145281469345685
['56:C>G','59:A>G','70:T>G','151:G>T','153:G>A'] 4.21440298122337 2.65460935922951 1.19712061092242 2.21749532587536 0.0265892621066375 0.145281469345685
['279:C>A','281:C>A'] 5.66721456843451 -3.58332368990689 1.61596030993772 -2.21745773573176 0.0265918281096571 0.145281469345685
['135:A>G','144:T>C','151:G>T','153:G>A','243:C>T'] 5.42365635786654 2.47292528011621 1.11531715727735 2.21723952149447 0.0266067282183059 0.145281469345685
['107:C>A','119:T>C'] 4.21966070432618 2.64670712914356 1.19407733069935 2.21652908157416 0.0266552884593565 0.145281469345685
['151:G>T','153:G>A','171:A>G'] 4.21966070432618 2.64670712914356 1.19407733069935 2.21652908157416 0.0266552884593565 0.145281469345685
['27:A>G','62:A>C','144:T>C','151:G>T','153:G>A'] 4.21966070432618 2.64670712914356 1.19407733069935 2.21652908157416 0.0266552884593565 0.145281469345685
['68:G>A','70:T>C','106:A>C','144:T>C','151:G>T','153:G>A'] 4.21966070432618 2.64670712914356 1.19407733069935 2.21652908157416 0.0266552884593565 0.145281469345685
['144:T>C','151:G>T','153:G>A','228:G>T'] 6.78655829924574 2.46113583137641 1.11050962398431 2.21622197432769 0.0266763036480181 0.145281469345685
['72:A>C','175:G>A'] 9.09107463079356 2.00895178926185 0.90701695483017 2.2148999294484 0.0267669339606956 0.145648399127573
['62:A>C','68:G>A','135:A>G','144:T>C','151:G>T','153:G>A'] 29.3553553106446 1.62431474678078 0.733869202333322 2.2133572871246 0.0268730229546065 0.146012778192077
['69:G>T','239:G>A'] 147.537262362533 2.00283142348362 0.905066642736452 2.2129104409683 0.0269038207249441 0.146012778192077
['18:A>C','68:G>A','70:T>C'] 5.69454541275589 2.43264500544693 1.09929677125583 2.21291017044277 0.0269038393794758 0.146012778192077
['74:G>T','144:T>C','151:G>T','153:G>A'] 10.7450634595399 1.90915057152331 0.863168001926851 2.21179488496041 0.0269808407087412 0.14630390074359
['70:T>C','111:G>C'] 5.60009321516842 -3.56643381247184 1.61298457385695 -2.21107744629189 0.027030474468279 0.146446247054352
['65:T>C','139:G>T'] 5.93954516699889 2.76177171557526 1.25015917939784 2.20913605330284 0.0271651790860378 0.147048847550436
['106:A>G','151:G>T','153:G>A'] 5.73012042740513 2.38437807957737 1.07965883267721 2.20845512249908 0.0272125628879724 0.14717813589583
['151:G>T','153:G>A','191:A>G'] 9.15170921388641 1.955670840297 0.885741166837091 2.20794845437809 0.0272478665717615 0.147241922639294
['18:A>C','213:C>T'] 5.61690861328418 2.5247364928155 1.14382296005261 2.20727908163285 0.0272945678024816 0.147367136333571
['59:A>G','66:G>T','72:A>C'] 5.50129315733825 2.364893610947 1.0715886964821 2.20690421493868 0.0273207519030655 0.147374199726594
['62:A>C','102:T>G'] 20.9333586860456 -2.24128883603091 1.01572655363409 -2.20658682990217 0.0273429379023315 0.147374199726594
['68:G>A','144:T>C','151:G>T','153:G>A','170:T>A'] 5.67527192049926 -3.5867986844459 1.62599565169072 -2.20590914909049 0.0273903615036858 0.147502866807897
['70:T>G','262:A>T','268:C>G','281:C>A'] 5.59886416809798 -3.56696034387929 1.61837548418436 -2.20403755416315 0.0275217031241965 0.148082840779074
['118:C>A','135:A>G','144:T>C','151:G>T','153:G>A'] 8.66614102403122 2.1131501967658 0.958944632294695 2.2036206529559 0.0275510335850946 0.148113410595234
['135:A>G','144:T>C','151:G>T','153:G>A','281:C>A'] 16.994271639907 2.25544402740532 1.02455918806352 2.20137992385608 0.0277091390446108 0.148686189388201
['72:A>G','75:A>G','144:T>C','151:G>T','153:G>A'] 6.82375834810238 2.16333380199092 0.982869460882246 2.20103878296215 0.0277332783858924 0.148686189388201
['151:G>T','153:G>A','253:G>T'] 5.93428744389608 2.77555620424077 1.26134316606929 2.20047666559308 0.0277730937188115 0.148686189388201
['62:A>C','198:C>T'] 5.93428744389608 2.77555620424077 1.26134316606929 2.20047666559308 0.0277730937188115 0.148686189388201
['56:C>T','180:G>A'] 31.0642371154205 2.46678409896091 1.12104551397586 2.20043171147646 0.0277762799910897 0.148686189388201
['56:C>G','70:T>G','93:C>G'] 5.52245641569671 -3.54680165244477 1.614420050676 -2.19695094282286 0.0280239499955141 0.149867071002807
['30:C>T','65:T>C'] 8.65159690179323 2.13818462438801 0.973379884901651 2.1966599655016 0.0280447400950487 0.149867071002807
['18:A>C','34:C>T'] 4.44848797439305 2.6328778153314 1.19890473398778 2.19606924611429 0.0280869874208351 0.149964878275098
['113:C>G'] 13.8654458995854 1.73279572402409 0.789906295948168 2.19367250636245 0.0282589617360424 0.150754580368683
['72:A>C','135:A>G','144:T>C','151:G>T','153:G>A'] 137.911970889847 1.24375589234105 0.567273982739139 2.19251354757265 0.0283424459562224 0.151071267254316
['68:G>A','101:G>A','144:T>C','151:G>T','153:G>A'] 4.22491842742899 2.63853810109049 1.20389079797027 2.19167561172409 0.0284029379474661 0.151264966296752
['49:A>C','72:A>C'] 19.8406082775977 -2.27781462704388 1.03957031182772 -2.19111165558309 0.0284437134777366 0.151353421844575
['56:C>G','144:T>C','151:G>T','153:G>A','173:T>C'] 5.9044951777031 -3.64443606975107 1.66601235284045 -2.1875204367708 0.0287045529675335 0.152611727704298
['56:C>A','70:T>G','135:A>G','144:T>C','151:G>T','153:G>A'] 15.7874697019432 1.82017298222828 0.833438315061084 2.18393245107154 0.0289672120343119 0.15387756486081
['144:T>C','151:G>T','153:G>A','250:C>A'] 14.7128583466999 1.78432707370646 0.819124266469368 2.17833501795443 0.0293811039093117 0.155943943884762
['56:C>G','72:A>G'] 50.9230600870946 -1.46681172301431 0.67358263093834 -2.17762699874099 0.029433817816811 0.156091448760954
['70:T>G','193:A>T'] 30.1230554288938 2.8341240280286 1.30218769409443 2.1764328144719 0.0295229123408231 0.156431472073245
['254:C>G'] 27.2410123449469 -1.86590993192905 0.857810114300568 -2.1752015986084 0.029615012446631 0.156786832589391
['242:A>G'] 262.679398838947 -1.05053140142754 0.483113670685743 -2.17450149969135 0.0296674928971006 0.156932016904173
['72:A>C','163:T>G'] 5.42624681795462 -3.5205723429935 1.6205621104145 -2.17243900765583 0.0298225654502514 0.157619179253101
['144:T>C','151:G>T','153:G>A','212:G>T'] 6.47646154081175 2.2326445663095 1.02797341497481 2.17188940276651 0.0298640059917099 0.157705117644249
['144:T>C','151:G>T','153:G>A','250:C>G'] 7.84501719243072 2.03483916461917 0.937282312097595 2.1709992158769 0.0299312316506955 0.157794026791503
['60:T>A','68:G>A','70:T>G'] 7.84501719243072 2.03483916461917 0.937282312097595 2.1709992158769 0.0299312316506955 0.157794026791503
['70:T>G','144:T>C'] 61.0481034813733 -1.35212356959873 0.623741271381331 -2.1677635129135 0.030176684285428 0.158669315844385
['55:G>A','135:A>G','144:T>C','151:G>T','153:G>A'] 7.8345017462251 2.04261797481441 0.942379682377169 2.16751062550698 0.030195940383268 0.158669315844385
['100:G>T','144:T>C','151:G>T','153:G>A'] 51.0914340431917 1.23674361024177 0.570612117386819 2.16739808454398 0.0302045132032368 0.158669315844385
['38:T>A','144:T>C','151:G>T','153:G>A'] 19.2765758288276 1.62189073850825 0.748332382109858 2.16734004472113 0.0302089352103567 0.158669315844385
['68:G>A','144:T>C','151:G>T','153:G>A','166:C>T'] 5.07233087454354 2.72807023137263 1.25883244470456 2.16714324678284 0.0302239332272634 0.158669315844385
['67:A>G','68:G>A','70:T>G'] 15.3104093036056 1.65997094659373 0.766388738694981 2.16596468969567 0.030313885297382 0.159008260986184
['56:C>G','70:T>G','150:C>G'] 5.37489863399696 -3.50689363669558 1.62053838689696 -2.16402996994761 0.0304620493710075 0.159563220557451
['70:T>G','86:A>C','144:T>C','151:G>T','153:G>A'] 5.39872915537014 -3.51457127254763 1.6241702237373 -2.1639180556213 0.0304706389568436 0.159563220557451
['156:C>T'] 136.662044804669 1.19073735740189 0.550790990740107 2.16186789076174 0.0306283606072272 0.160248457932521
['70:T>C','261:G>A'] 3.24449232085269 2.92989086645352 1.35545656574148 2.16155274946103 0.0306526668694173 0.160248457932521
['265:G>A'] 144.115170767131 1.88290705501427 0.872252751586609 2.1586713846294 0.0308756703111692 0.16127966902323
['139:G>T'] 89.4689084282825 1.09095989306564 0.505678110544741 2.15741965158508 0.0309729814014079 0.161653152097514
['51:G>T'] 33.0353578479761 1.30677533541616 0.606002556264622 2.15638584673814 0.0310535489041597 0.161938698406954
['49:A>C','135:A>G','144:T>C','151:G>T','153:G>A'] 16.9662946096487 -2.68299875930927 1.24487779253726 -2.15523063821462 0.0311437904941812 0.162274176260447
['18:A>C','115:C>T'] 5.14873862694482 2.51928018487912 1.17126245135643 2.15091005603531 0.0314832996622631 0.163770685867736
['18:A>C','32:A>G','144:T>C','151:G>T','153:G>A'] 5.14873862694482 2.51928018487912 1.17126245135643 2.15091005603531 0.0314832996622631 0.163770685867736
['70:T>G','137:C>T'] 36.9780898389618 1.2802296772164 0.595824386214539 2.14866948523222 0.0316606092541069 0.164178764920345
['151:G>T','153:G>A','224:G>A'] 3.28532505860473 2.80483474393817 1.30540528863457 2.14863136250349 0.0316636335248462 0.164178764920345
['38:T>C','70:T>C'] 3.28532505860473 2.80483474393817 1.30540528863457 2.14863136250349 0.0316636335248462 0.164178764920345
['144:T>C','151:G>T','153:G>A','256:DEL:T>.'] 2.99463415837458 3.10099120310959 1.44349462592065 2.14825268305505 0.031693687567146 NA
['151:G>T','153:G>A','219:T>G'] 2.99463415837458 3.10099120310959 1.44349462592065 2.14825268305505 0.031693687567146 NA
['151:G>T','153:G>A','240:C>T'] 2.99463415837458 3.10099120310959 1.44349462592065 2.14825268305505 0.031693687567146 NA
['31:C>A','68:G>A'] 2.99463415837458 3.10099120310959 1.44349462592065 2.14825268305505 0.031693687567146 NA
['33:G>A','72:A>C','144:T>C','151:G>T','153:G>A'] 2.99463415837458 3.10099120310959 1.44349462592065 2.14825268305505 0.031693687567146 NA
['48:G>A','147:T>C'] 2.99463415837458 3.10099120310959 1.44349462592065 2.14825268305505 0.031693687567146 NA
['56:C>G','144:T>C','151:G>T','153:G>A','248:C>T'] 2.99463415837458 3.10099120310959 1.44349462592065 2.14825268305505 0.031693687567146 NA
['56:C>G','60:T>A','70:T>G','150:C>G'] 2.99463415837458 3.10099120310959 1.44349462592065 2.14825268305505 0.031693687567146 NA
['62:A>C','144:T>C','151:G>T','153:G>A','244:T>A'] 2.99463415837458 3.10099120310959 1.44349462592065 2.14825268305505 0.031693687567146 NA
['65:T>C','70:T>G','156:C>T'] 2.99463415837458 3.10099120310959 1.44349462592065 2.14825268305505 0.031693687567146 NA
['83:A>G','97:C>A'] 2.99463415837458 3.10099120310959 1.44349462592065 2.14825268305505 0.031693687567146 NA
['135:A>G','144:DEL:T>.','151:G>T','153:G>A'] 5.15399635004763 2.51161202840665 1.16931550704332 2.14793356735464 0.0317190332993162 0.164178764920345
['49:A>T','70:T>G','151:G>T','153:G>A'] 5.15399635004763 2.51161202840665 1.16931550704332 2.14793356735464 0.0317190332993162 0.164178764920345
['72:A>C','99:T>A','144:T>C','151:G>T','153:G>A'] 5.15399635004763 2.51161202840665 1.16931550704332 2.14793356735464 0.0317190332993162 0.164178764920345
['59:A>G','70:T>G','135:A>G','144:T>C','151:G>T','153:G>A'] 5.36705045080607 2.56305351918873 1.19360192225352 2.1473269030513 0.0317672654818163 0.164292637252366
['56:C>G','220:T>C'] 5.41853100071094 -3.52024582512663 1.63977601774555 -2.14678455290891 0.0318104376638785 0.164380174165735
['17:C>T','135:A>G','144:T>C','151:G>T','153:G>A'] 10.1268775973599 1.90873146733693 0.889758510482363 2.14522417582964 0.0319349275449025 0.164655155033267
['135:A>G','144:T>C','151:G>T','153:G>A','179:G>A'] 3.28006733550192 2.8133732379346 1.31171799517877 2.14480036736186 0.0319688118346563 0.164655155033267
['135:A>G','144:T>C','151:G>T','153:G>A','186:G>A'] 3.28006733550192 2.8133732379346 1.31171799517877 2.14480036736186 0.0319688118346563 0.164655155033267
['35:A>T','36:C>A','37:T>C','39:T>C','47:C>T','53:G>A','68:G>A','144:T>C','151:G>T','153:G>A'] 3.28006733550192 2.8133732379346 1.31171799517877 2.14480036736186 0.0319688118346563 0.164655155033267
['27:A>G','56:C>G','144:T>C','151:G>T','153:G>A'] 4.20388753501775 2.67163803674133 1.24643581355588 2.14342207411353 0.0320792221653717 0.164952519229657
['62:A>G','153:G>A'] 4.20388753501775 2.67163803674133 1.24643581355588 2.14342207411353 0.0320792221653717 0.164952519229657
['68:G>A','105:A>C','144:T>C','151:G>T','153:G>A'] 4.2301761505318 2.62962239861578 1.22751282153053 2.14223619704193 0.0321744801111033 0.165171122078557
['72:A>C','158:T>A'] 4.2301761505318 2.62962239861578 1.22751282153053 2.14223619704193 0.0321744801111033 0.165171122078557
['228:G>T'] 23.0414193799108 1.82058420690443 0.850190961967157 2.14138268735767 0.032243189908584 0.165388286975808
['135:A>G','144:T>C','151:G>T','153:G>A','262:A>G'] 8.59901967076513 2.19048390516143 1.02344849834166 2.14029715096634 0.0323307600910553 0.165592135851291
['109:C>A','144:T>C','151:G>T','153:G>A'] 12.0481227921002 1.71214701566818 0.800073363211756 2.13998752413786 0.0323557749959356 0.165592135851291
['65:T>C','163:T>G'] 5.29323315849287 -3.4845383454564 1.62837965070823 -2.13988079741777 0.0323644013426573 0.165592135851291
['144:T>C','151:G>T','153:G>A','163:T>G'] 113.190085964727 -1.28285647738142 0.599583200397126 -2.13958042275324 0.0323886901513383 0.165592135851291
['61:C>T','65:T>C','70:T>G','144:T>C','151:G>T','153:G>A'] 4.26575116518103 2.53493416920455 1.18568612795876 2.13794705818867 0.0325210403185817 0.16613317741866
['135:A>G','144:T>C','151:G>T','153:G>A','206:C>A'] 5.46974681872139 2.39647204410191 1.12117891476717 2.13745728941002 0.0325608160431418 0.166200807561693
['70:T>G','133:T>A'] 32.9068311258991 -1.71614745318446 0.803192397090607 -2.1366579905398 0.0326258192103633 0.16638331198132
['144:T>C','151:G>T','153:G>A','267:G>T','279:C>A','281:C>A'] 5.290775064352 -3.48561744099972 1.63156483678352 -2.13636464970113 0.0326497030855888 0.16638331198132
['144:T>C','151:G>T','153:G>A','186:G>T'] 10.1887412275232 1.86464302881376 0.873153584170726 2.13552697099068 0.032717989519764 0.166595746636001
['138:C>G','144:T>C','151:G>T','153:G>A'] 17.3290931431584 1.52996769374778 0.717190154276825 2.13328039240935 0.0329017316969816 0.167395244206495
['70:T>G','174:C>T'] 30.5060429223937 1.33181458856314 0.624684980416511 2.13197792537793 0.033008661309921 0.167802959240288
['13:DEL:G>.','144:T>C','151:G>T','153:G>A'] 22.2837975793373 1.42716869722223 0.669598366471785 2.13138019547778 0.0330578330894294 0.167822915427027
['60:T>A','70:T>G','151:G>T','153:G>A'] 4.42868612905225 2.67558558546342 1.25538974943048 2.13127882132001 0.0330661787700705 0.167822915427027
['56:C>G','62:A>C','70:T>G','144:T>C','151:G>T','153:G>A'] 48.064178053633 -1.51395941570186 0.71061320746254 -2.13049715344852 0.0331305905711994 0.168013675099127
['62:A>C','139:G>A','144:T>C','151:G>T','153:G>A'] 4.26049344207822 2.54245984763132 1.19401688476707 2.12933324483707 0.0332266991500386 0.168364738492469
['49:A>C','75:A>G'] 5.15373272885787 -3.44674916511572 1.61920926571453 -2.12866195747387 0.033282238436096 0.168509829688981
['59:A>G','73:G>A'] 5.15925407315044 2.50672250745262 1.17800063837171 2.12794664603708 0.0333415074800879 0.168673555208231
['57:G>C','60:T>A'] 5.58821635594515 2.23301064694225 1.04986633466559 2.12694756771444 0.0334244399262167 0.168907412956387
['144:T>C','151:G>A'] 5.25240042074083 -3.473240034681 1.63334843277732 -2.12645383249621 0.033465489486629 0.168907412956387
['56:C>G','60:T>A','144:T>C','151:G>T','153:G>A'] 21.8151771535451 1.5454653911565 0.726793548420136 2.12641594647607 0.0334686411430426 0.168907412956387
['47:C>A','62:A>C'] 4.27100888828384 2.52737852828006 1.18901532558521 2.12560635165584 0.0335360503048863 0.169021494061437
['114:T>C','151:G>T','153:G>A'] 5.58295863284234 2.23796694045392 1.0529852670068 2.12535446655918 0.0335570466459985 0.169021494061437
['70:T>G','118:C>A'] 20.1789090959891 -2.17713653360206 1.02445159816224 -2.12517266555844 0.0335722079853788 0.169021494061437
['70:T>C','77:T>G'] 11.9813105841188 -3.15035610035773 1.48309547576238 -2.12417619218904 0.0336554132392692 0.169304299692806
['49:A>T','62:A>C','70:T>G'] 5.16301912799305 -3.45009139353302 1.62570530148021 -2.12221205798597 0.0338199344303247 0.169995384700741
['62:A>C','128:A>C'] 5.19579451368035 -3.45771660771571 1.63025207963118 -2.12097052407869 0.0339242830061367 0.170383147127052
['54:G>T','144:T>C','151:G>T','153:G>A'] 20.7927437144622 1.46729504201352 0.691995030048152 2.12038378644341 0.033973692898794 0.170477442185435
['70:T>G','219:T>G'] 12.7603726308968 -3.10659750933796 1.46530611683508 -2.12010137243398 0.033997497252053 0.170477442185435
['26:A>G','65:T>C','93:C>G','142:.>INS:T'] 7.36996444878115 2.2483403033245 1.06143713770059 2.11820391756323 0.034157801559446 0.171144248933448
['70:T>G','170:T>A'] 12.8027759505403 -3.11193514965636 1.47114138622151 -2.11532023964676 0.0344026625875458 0.172233313977457
['246:C>T'] 126.128014480276 1.02737207845075 0.485808744124854 2.11476654316191 0.0344498497131753 0.172331796129087
['107:C>A','144:T>C','151:G>T','153:G>A','269:G>A'] 3.29058278170754 2.79075951024106 1.32094648418988 2.11269687579554 0.0346267208765939 0.172940313277598
['70:T>G','104:A>T','144:T>C','151:G>T','153:G>A'] 3.29058278170754 2.79075951024106 1.32094648418988 2.11269687579554 0.0346267208765939 0.172940313277598
['62:A>C','70:T>C','72:A>G'] 23.3165049062156 -2.28380766780176 1.08174105158274 -2.11123324242916 0.0347522688546938 0.173429051662906
['170:T>A','171:A>C','172:C>T','174:C>T','182:T>C','188:A>G'] 657.266430333819 1.53023811006866 0.725000211485038 2.11067263957652 0.0348004592753778 0.173531271052302
['103:DEL:G>.'] 5.06155180714816 -3.42060888976022 1.62121022793057 -2.10991075113468 0.034866044035537 0.1737199950633
['144:T>C','151:G>T','153:G>A','223:A>C'] 12.0691536845114 1.70265053748549 0.808438717228493 2.10609722320395 0.0351959079981194 0.175220009263604
['144:T>C','151:G>T','153:G>A','207:G>T'] 13.5690979613847 1.72962659894186 0.821369137884134 2.10578474301752 0.0352230547122589 0.175220009263604
['70:T>G','144:T>C','151:G>T','153:G>A','257:G>A'] 15.3818751893837 -2.51074171329963 1.19441552620374 -2.10206721046203 0.0355473886958148 0.176571357934584
['62:A>C','163:T>G'] 5.10115549782977 -3.43293551847474 1.6331564143049 -2.1020249428686 0.0355510909077935 0.176571357934584
['144:T>C','148:DEL:G>.','151:G>T','153:G>A'] 18.6463039385505 1.62052154923865 0.771758572033934 2.0997778423994 0.0357483882650884 0.176922572332294
['18:A>C','66:G>T','70:T>G'] 3.27480961239911 2.81685947436869 1.34160998863053 2.09961128661844 0.0357630491094817 0.176922572332294
['48:G>T','135:A>G','144:T>C','151:G>T','153:G>A'] 3.27480961239911 2.81685947436869 1.34160998863053 2.09961128661844 0.0357630491094817 0.176922572332294
['62:A>C','67:A>G','72:A>C','75:A>G'] 3.27480961239911 2.81685947436869 1.34160998863053 2.09961128661844 0.0357630491094817 0.176922572332294
['97:C>A','151:G>T','153:G>A'] 3.27480961239911 2.81685947436869 1.34160998863053 2.09961128661844 0.0357630491094817 0.176922572332294
['65:T>C','225:T>C'] 9.51841187938088 2.07339598776663 0.988157032147639 2.0982454410716 0.0358834693630662 0.177360045879459
['65:T>C','93:C>G'] 11.807464186905 -3.12794796709263 1.49094286167672 -2.09796635906955 0.0359081172241984 0.177360045879459
['187:C>A'] 25.6039190449737 1.42826863925286 0.680922890064069 2.09754828350458 0.0359450676797521 0.177402646870203
['126:A>G','135:A>G','144:T>C','151:G>T','153:G>A'] 9.18202650543284 1.92981884443529 0.920493388407312 2.09650484049035 0.0360374309799205 0.177718448997828
['70:T>G','137:C>G'] 15.3002097138796 -2.5017148630703 1.19352973009617 -2.09606413647419 0.0360765018755075 0.177771149682379
['103:G>A'] 184.840215269352 -1.04852698585208 0.500515509296755 -2.09489409693878 0.0361804077352768 0.178055795466982
['72:A>C','170:T>C'] 11.4087647433408 -3.07317745143863 1.46706905009877 -2.09477355631742 0.0361911268768111 0.178055795466982
['246:C>G'] 15.3224696533613 -2.50435049563742 1.1959538146325 -2.09401940526187 0.0362582516453825 0.178246020451358
['56:C>G','70:T>G','133:T>A'] 5.13147278937619 -3.44174168973135 1.64387925009008 -2.09367062060231 0.0362893318126053 0.178258890307723
['49:A>T','56:C>G'] 19.2643752956084 -2.2369285071765 1.0689762693225 -2.09258949087263 0.0363858154966023 0.178432769197609
['47:C>T','62:A>C','72:A>C'] 4.27626661138665 2.51938458854276 1.20411248022294 2.09231664808947 0.0364101994307112 0.178432769197609
['49:A>G','65:T>C'] 4.27626661138665 2.51938458854276 1.20411248022294 2.09231664808947 0.0364101994307112 0.178432769197609
['59:A>C','65:T>C'] 33.2604331977589 -1.82969872995943 0.874672406321638 -2.09186744286821 0.0364503751959324 0.178489992065774
['56:C>G','69:G>T','144:T>C','151:G>T','153:G>A'] 8.0778764662607 2.58312850854625 1.23761560443951 2.08718159279843 0.0368717227321459 0.180412187087054
['144:T>C','151:G>T','153:G>A','162:A>G','204:C>T','249:T>C'] 4.9430822699244 -3.38687720178665 1.62370382740019 -2.08589592795971 0.0369880512369628 0.180822223115353
['72:A>T','144:T>C','151:G>T','153:G>A'] 70.1041214116762 -1.24172424827305 0.595527612722188 -2.0850825750918 0.0370618056681875 0.180822223115353
['56:C>A','174:C>T'] 3.88287934324117 3.01458552122059 1.44585743256746 2.0849811698706 0.0370710098164001 0.180822223115353
['79:C>T','86:A>C','144:T>C','151:G>T','153:G>A'] 3.88287934324117 3.01458552122059 1.44585743256746 2.0849811698706 0.0370710098164001 0.180822223115353
['174:C>A'] 186.842977989966 -1.31266286098142 0.629740139233007 -2.08445163203379 0.0371191054824606 0.180915920339806
['144:T>C','151:G>T','153:G>A','222:C>T'] 80.9873962523246 1.18634365272797 0.569377757418933 2.08357920075035 0.037198460566678 0.181161709587173
['62:A>C','65:T>C','70:T>G'] 122.745915702228 -1.099090117376 0.527925197099686 -2.08190501876816 0.0373511462796945 0.181763969813307
['18:DEL:A>.','144:T>C','151:G>T','153:G>A'] 11.7008259848095 1.71091544288269 0.822190084169167 2.08092444293048 0.0374408224549027 0.181970486309281
['95:A>C','135:A>G','144:T>C','151:G>T','153:G>A'] 17.6197840433886 1.5423513334445 0.741227942688889 2.08080570714785 0.0374516935737927 0.181970486309281
['56:C>G','133:T>G'] 4.91276497837798 -3.37762003353598 1.62364746919417 -2.08026686680472 0.0375010620646864 0.18206910985359
['144:T>C','151:G>T','153:G>A','244:T>A','281:C>A'] 5.03929186766649 -3.41554844374462 1.64277865421399 -2.07912881932279 0.0376055118680495 0.182434795375363
['62:A>C','65:T>C','66:G>C','70:T>G'] 5.20008681090248 2.41472978065463 1.16256467336177 2.07707135438066 0.0377949739938199 0.183212014027317
['92:G>A','144:T>C','151:G>T','153:G>A'] 96.8736215429743 1.0467141887387 0.50449998499304 2.07475563899797 0.0380091878627137 0.184107922338883
['125:T>A','133:T>G','144:T>C','151:G>T','153:G>A'] 5.19482908779967 2.42334267955576 1.16898842919969 2.07302537734683 0.0381699178820163 0.184695216921853
['49:A>C','70:T>C','144:T>C','151:G>T','153:G>A'] 5.01669039336374 -3.40683290848871 1.6435771686269 -2.07281591246178 0.0381894149630847 0.184695216921853
['62:A>G','72:A>G','144:T>C','151:G>T','153:G>A'] 19.1055134211599 -2.07973549837437 1.00404375488316 -2.07135942857031 0.0383252193878976 0.185208988446299
['35:A>T','36:C>A','37:T>C','39:T>C','47:C>T','70:T>C','144:T>C','151:G>T','153:G>A'] 4.87193224062594 -3.36541374425405 1.62541044754885 -2.07050086907535 0.0384054647435392 0.185414066839826
['66:G>T','70:T>G','144:T>C','151:G>T','153:G>A'] 18.8925260844024 1.45749487696923 0.704011244522905 2.07027215589 0.0384268655210114 0.185414066839826
['56:C>G','68:G>A','135:A>G','144:T>C','151:G>T','153:G>A'] 65.3610285982404 1.57295772503256 0.760260697916668 2.06897151114468 0.038548760151904 0.185859033742398
['88:C>A','107:C>A','144:T>C','151:G>T','153:G>A'] 6.56864246252145 2.11128454679904 1.02137337406993 2.06710356897799 0.0387243958843949 0.186562224172281
['70:T>G','250:C>T'] 15.8908812412058 -2.41401815443407 1.16826436733739 -2.06632866834404 0.0387974562319525 0.186770536803012
['56:C>G','62:A>C','70:T>C','144:T>C','151:G>T','153:G>A'] 42.9814138484695 -1.47232250367282 0.713084742521131 -2.06472304885865 0.0389492124485651 0.18735707954329
['70:T>G','77:T>C'] 11.107162409768 -3.03085222380803 1.46849130254704 -2.06392248871419 0.0390250661232095 0.187577888817852
['66:G>T','75:A>G'] 11.6454491248195 1.74740216219589 0.847007896112627 2.06302936515191 0.0391098382880436 0.187806113766554
['135:A>G','144:T>C','151:G>T','152:C>T','153:G>A'] 6.6276520114069 2.36353281957037 1.14585024707416 2.06268910410018 0.0391421757921452 0.187806113766554
['102:T>A'] 97.2165179712845 -1.15137386568591 0.558248561822131 -2.06247529223865 0.0391625075170237 0.187806113766554
['26:A>G','65:T>C','93:C>G'] 6.0317260887086 2.56367383904447 1.24431942957725 2.06030202382636 0.0393696765783346 0.188592023868314
['70:T>G','144:T>C','151:G>T','153:G>A','277:G>A'] 4.81532633356546 -3.34872060215808 1.6254940737056 -2.0601247684183 0.0393866145967994 0.188592023868314
['123:A>C','144:T>C','151:G>T','153:G>A'] 4.31184162603589 2.43134971242136 1.18061401675642 2.0593942456326 0.0394564865640963 0.188638149122851
['18:A>C','180:G>A'] 4.31184162603589 2.43134971242136 1.18061401675642 2.0593942456326 0.0394564865640963 0.188638149122851
['151:G>T','153:G>A','206:C>T'] 14.5774377176825 1.57913853812515 0.767577399763617 2.05730202401928 0.0396571827936064 0.189422087639895
['78:T>C','135:A>G','144:T>C','151:G>T','153:G>A'] 9.7043987570077 1.79678534761976 0.87353997491229 2.05690111411349 0.0396957388026507 0.189422087639895
['59:A>G','162:A>G'] 4.3170993491387 2.42423208527965 1.17867668254875 2.05674051346934 0.0397111928901775 0.189422087639895
['135:A>G','144:T>C','151:G>T','153:G>A','167:A>G'] 10.7612326159853 1.71880765736884 0.837262694811791 2.05288933571227 0.0400833115356719 0.190967181966203
['144:T>C','151:G>T','153:G>A','252:A>C'] 9.34132878040864 1.81681682085536 0.885197022157488 2.05244343957149 0.0401265865348114 0.190967181966203
['70:T>G','144:T>C','151:G>T','153:G>A','170:T>A','171:A>C','172:C>T','174:C>T'] 9.34132878040864 1.81681682085536 0.885197022157488 2.05244343957149 0.0401265865348114 0.190967181966203
['70:T>C','160:T>A'] 3.3366732425624 2.6625445108725 1.29807402080466 2.05114998697996 0.0402523426382953 0.191420214080215
['111:G>C','112:T>C','144:T>C','151:G>T','153:G>A'] 3.32615779635678 2.6789948120001 1.30845361384281 2.04745111607903 0.0406138118920994 0.192851113065493
['51:G>C'] 18.876290163956 -2.05795995730891 1.0051376911862 -2.04744083855838 0.0406148200755845 0.192851113065493
['153:G>T'] 50.108952485073 1.28721515391142 0.629522104702305 2.0447497304644 0.0408795380391679 0.193961020257052
['133:T>G','191:A>G'] 4.30658390293308 2.43860059170295 1.19340276115106 2.04340116437376 0.0410127423102377 0.194445726789568
['72:A>G','151:G>T','153:G>A'] 7.98328857499528 1.90656894122019 0.933602853222855 2.04216271901762 0.0411353931903427 0.194879703140028
['70:T>G','207:G>A','220:T>C','235:T>C','281:C>A'] 5.56718546353391 2.25085228634082 1.10244362906679 2.04169376736855 0.0411819174025957 0.194952644514329
['45:G>T'] 28.3988619746118 1.34752916811634 0.660301642284589 2.04077815625902 0.041272882724297 0.195120824247377
['44:G>A','135:A>G','144:T>C','151:G>T','153:G>A'] 5.2106022571081 2.40528260248591 1.17894949808459 2.04019137918437 0.0413312680523421 0.195120824247377
['62:A>C','70:T>G','93:C>G'] 4.73768953409375 -3.32590328537297 1.63027843621735 -2.0400829769238 0.041342061915419 0.195120824247377
['70:T>G','220:T>A'] 4.73768953409375 -3.32590328537297 1.63027843621735 -2.0400829769238 0.041342061915419 0.195120824247377
['35:A>T','36:C>A','37:T>C','39:T>C','47:C>T','70:T>G'] 54.7886023903308 -1.3233248181268 0.648897053274439 -2.03934477965201 0.0414156294234509 0.195320848704121
['36:C>T','65:T>C'] 4.28152433448946 2.51059202026861 1.23221567758747 2.0374615141921 0.0416038148738206 0.195849761123143
['70:T>C','102:T>G'] 12.0071520879107 -3.00243346719458 1.47362079138891 -2.03745324763281 0.0416046425036697 0.195849761123143
['72:A>C','170:T>G'] 4.76800682564017 -3.33545993723979 1.63720913188629 -2.03728398057301 0.0416215922169733 0.195849761123143
['49:A>T','56:C>G','70:T>G'] 11.0323252392583 -3.02221279972152 1.48417932658094 -2.03628547143539 0.0417216978613656 0.196173418697997
['72:A>C','152:C>G'] 4.32235707224151 2.41690189052083 1.18720764276818 2.03578700427283 0.0417717479668695 0.1962614084895
['61:C>T','70:T>C'] 4.94028264096247 -3.38440673467842 1.6628648540931 -2.03528670796535 0.0418220328285753 0.196350368519766
['49:A>T','72:A>C'] 17.9617563635754 -2.10855391129995 1.03640725694297 -2.03448393203982 0.0419028270323305 0.196516845384824
['68:G>A','144:T>C','151:G>T','153:G>A','210:A>G'] 7.46214537049086 2.1291845761338 1.04663670148628 2.03431102034759 0.0419202467562071 0.196516845384824
['144:T>C','151:G>T','153:G>A','161:A>T'] 9.74523149475974 1.77137433464808 0.870989757381913 2.03374875494817 0.0419769336977389 0.196635404449468
['83:A>C','107:C>A','144:T>C','151:G>T','153:G>A'] 6.93574111515289 2.0350823194347 1.00109691615022 2.03285245075046 0.0420674321676254 0.196912053561912
['56:C>G','62:A>C','67:A>G','70:T>G'] 4.87998959269068 -3.36943341894788 1.6579905835943 -2.03223917692187 0.0421294485754508 0.197055068280842
['70:T>G','102:T>A'] 17.210942790145 -2.38913218520359 1.17626538436315 -2.03111663147097 0.0422431647182665 0.19732031909518
['49:A>C','144:T>C'] 4.69159907323889 -3.31175315317661 1.63055613699852 -2.03105742760429 0.042249169392725 0.19732031909518
['72:A>C','225:T>C'] 12.0606458929938 1.96030568939818 0.965400735293388 2.03056162869239 0.0422994834966791 0.197387991276134
['55:G>A','144:T>C','151:G>T','153:G>A'] 67.9782699062391 1.0758113485955 0.529879660876337 2.03029372143909 0.0423266920459602 0.197387991276134
['55:G>C','144:T>C','151:G>T','153:G>A'] 4.6770549510009 -3.30651469762973 1.62926346566501 -2.02945365639812 0.0424121047168778 0.197639145715629
['67:A>G','107:C>A'] 4.54066889610276 2.45337392027734 1.20924918620204 2.02884066267829 0.0424745221297907 0.197734093051817
['68:G>A','96:A>G','144:T>C','151:G>T','153:G>A'] 8.16602871193803 2.46257773612184 1.21403078202571 2.02843105181634 0.0425162735947819 0.197734093051817
['125:T>C','135:A>G','144:T>C','151:G>T','153:G>A'] 7.91616722172919 1.9647010372899 0.968632760987275 2.02832395972998 0.0425271951685771 0.197734093051817
['135:A>G','144:T>C','151:G>T','153:G>A','242:A>G'] 4.75749137943455 -3.33246135882402 1.64368492932489 -2.02743317735033 0.0426181318231663 0.197904341203661
['107:C>A','163:T>C'] 3.04072461922943 2.88396189684407 1.42263560470228 2.02719648468773 0.0426423225279589 NA
['153:G>A','262:A>C'] 3.04072461922943 2.88396189684407 1.42263560470228 2.02719648468773 0.0426423225279589 NA
['31:C>T','56:C>G','70:T>G'] 3.04072461922943 2.88396189684407 1.42263560470228 2.02719648468773 0.0426423225279589 NA
['56:C>A','67:A>C','144:T>C','151:G>T','153:G>A'] 3.04072461922943 2.88396189684407 1.42263560470228 2.02719648468773 0.0426423225279589 NA
['68:G>A','134:T>C','135:A>G','144:T>C','151:G>T','153:G>A'] 3.04072461922943 2.88396189684407 1.42263560470228 2.02719648468773 0.0426423225279589 NA
['70:T>G','72:A>C','260:C>T'] 3.04072461922943 2.88396189684407 1.42263560470228 2.02719648468773 0.0426423225279589 NA
['70:T>G','72:A>G','73:G>T'] 3.04072461922943 2.88396189684407 1.42263560470228 2.02719648468773 0.0426423225279589 NA
['75:A>G','162:A>G'] 3.04072461922943 2.88396189684407 1.42263560470228 2.02719648468773 0.0426423225279589 NA
['18:A>C','72:A>C','135:A>G','144:T>C','151:G>T','153:G>A'] 5.96986245854531 2.72829917753068 1.34592355023174 2.02708331915355 0.042653892489406 0.197904341203661
['49:A>C','77:T>G'] 4.69282812030933 -3.31103592436811 1.63343618661273 -2.02703720629224 0.0426586077957756 0.197904341203661
['70:T>G','144:T>C','151:G>T','153:G>A','170:T>A'] 4.65602405858966 -3.30048765642038 1.62885189127902 -2.02626627632101 0.0427375051445531 0.198123608231189
['68:G>A','129:A>G','144:T>C','151:G>T','153:G>A'] 7.33964715723473 2.31870903443399 1.14550421939964 2.02418201100056 0.0429514277944414 0.198729429063727
['60:T>G','68:G>A','70:T>G'] 6.58441563182989 2.09941702330521 1.03731363967571 2.02389802178013 0.0429806455311098 0.198729429063727
['65:T>C','226:G>A'] 7.42657035584162 2.18667370351433 1.0805018473111 2.02375748727873 0.0429951103914018 0.198729429063727
['65:T>C','70:T>G','158:T>C'] 7.42657035584162 2.18667370351433 1.0805018473111 2.02375748727873 0.0429951103914018 0.198729429063727
['62:A>C','70:T>C','75:A>G'] 11.3781059169733 -3.07163562605244 1.51915196574321 -2.02194098768106 0.0431824487121055 0.199448138852446
['121:A>T'] 29.4860686881564 -1.60270622195751 0.79278537942979 -2.0216142521577 0.043216218526407 0.199457020361744
['35:A>T','36:C>A','37:T>C','39:T>C','47:C>T','56:C>A'] 4.62044904394042 -3.28912509900202 1.62941870049164 -2.01858803879543 0.0435300552636153 0.200757537640665
['70:T>G','81:A>T','144:T>C','151:G>T','153:G>A'] 4.61519132083761 -3.287603462245 1.62932232596142 -2.01777353066408 0.0436148527841678 0.200898413023091
['24:G>C','144:T>C','151:G>T','153:G>A'] 5.18431364159405 2.45025133031044 1.21446083346413 2.01756307226585 0.0436367860389023 0.200898413023091
['70:T>C','72:A>G'] 72.5052696485703 -1.42177304973506 0.705021037790351 -2.01663918312441 0.0437331808491408 0.200898413023091
['135:A>G','136:G>C','144:T>C','151:G>T','153:G>A'] 5.68039727765486 2.10643388254141 1.04529973988895 2.01514819353651 0.0438891238531018 0.200898413023091
['18:A>G','59:A>G','70:T>G'] 3.04598234233224 2.87244245532178 1.42589808988956 2.01447948888427 0.0439592162118563 0.200898413023091
['2:C>G','70:T>G'] 3.04598234233224 2.87244245532178 1.42589808988956 2.01447948888427 0.0439592162118563 0.200898413023091
['59:A>G','68:G>A','70:T>C','144:T>C','151:G>T','153:G>A'] 3.04598234233224 2.87244245532178 1.42589808988956 2.01447948888427 0.0439592162118563 0.200898413023091
['60:T>A','133:T>G'] 3.04598234233224 2.87244245532178 1.42589808988956 2.01447948888427 0.0439592162118563 0.200898413023091
['65:T>C','83:A>T','144:T>C','151:G>T','153:G>A'] 3.04598234233224 2.87244245532178 1.42589808988956 2.01447948888427 0.0439592162118563 0.200898413023091
['68:G>A','89:C>T'] 3.04598234233224 2.87244245532178 1.42589808988956 2.01447948888427 0.0439592162118563 0.200898413023091
['83:A>C','144:T>C','151:G>T','153:G>A','262:A>C'] 3.04598234233224 2.87244245532178 1.42589808988956 2.01447948888427 0.0439592162118563 0.200898413023091
['98:A>G','107:C>A'] 3.04598234233224 2.87244245532178 1.42589808988956 2.01447948888427 0.0439592162118563 0.200898413023091
['70:T>G','134:T>C','144:T>C','151:G>T','153:G>A'] 6.61473292337631 2.05451604777115 1.01996313186379 2.01430422687624 0.0439776024676126 0.200898413023091
['67:A>C','151:G>T','153:G>A'] 6.61999064647912 2.04975518613385 1.01813813088805 2.01323879731918 0.0440895135084199 0.201116258633091
['68:G>A','103:G>A','144:T>C','151:G>T','153:G>A'] 6.61999064647912 2.04975518613385 1.01813813088805 2.01323879731918 0.0440895135084199 0.201116258633091
['107:DEL:C>.','144:T>C','151:G>T','153:G>A'] 4.59941815152918 -3.28302664573871 1.63134373267349 -2.01246774667065 0.0441706533121652 0.201339739224229
['181:C>T'] 98.2992335411067 1.01977739621362 0.50703565585841 2.01125381308171 0.0442986543281752 0.201776343314445
['62:A>C','65:T>C','66:G>T','70:T>G'] 8.91762422071673 1.88684287409986 0.938512541617502 2.01046101189861 0.0443824186728473 0.202010965223868
['18:A>C','56:C>G','59:A>G'] 5.07363783524528 -3.42591026336754 1.70432930580629 -2.0101222526047 0.0444182514216492 0.202027239399992
['9:C>T','135:A>G','144:T>C','151:G>T','153:G>A'] 7.04895292927384 1.93382386027862 0.963471718193699 2.00714128267732 0.044734621602856 0.203279794275928
['18:A>C','158:T>C'] 8.85050286745064 1.94771050193474 0.970499028909509 2.0069164872048 0.0447585560125347 0.203279794275928
['59:A>G','102:T>C'] 5.24617727175733 2.32458281526985 1.15850386730527 2.00653867533213 0.0447988067068199 0.203315164061459
['62:A>C','68:G>A','144:T>C','151:G>T','153:G>A'] 261.601289424749 1.00838831535014 0.503242542212381 2.00378193567859 0.0450934247221394 0.204311586380365
['59:A>G','204:C>A'] 6.62524836958193 2.04565443879211 1.02095778443599 2.00366211999863 0.0451062666088605 0.204311586380365
['248:C>A'] 23.5302510048371 1.36571254731543 0.68168276985516 2.0034429616075 0.0451297640605625 0.204311586380365
['46:C>T','59:A>G','70:T>G'] 8.79389696039016 2.00243632104849 0.999761004280845 2.00291500916151 0.0451864117881707 0.204311586380365
['56:C>G','163:T>G'] 4.55332769067433 -3.26844459109697 1.63186297126493 -2.00289157156587 0.045188927961523 0.204311586380365
['56:C>A','262:A>C'] 5.25143499486014 2.31776772259155 1.15734619155359 2.00265723385692 0.0452140920841747 0.204311586380365
['65:T>C','70:T>G','269:G>A'] 3.34193096566521 2.64687876852538 1.32203716046012 2.00212130769771 0.0452716863883184 0.204424348846459
['56:C>G','62:A>C','65:T>C','70:T>G'] 27.7984613748637 -1.69292063981095 0.845777236858809 -2.00161527886279 0.0453261244733434 0.204522707187716
['92:G>T'] 30.4466407141021 1.40948869489917 0.704878392319129 1.9996196652614 0.0455413487996737 0.205217357024169
['144:T>C','151:G>T','153:G>A','248:C>A'] 10.2598912568217 1.81899666637455 0.909689241594889 1.99958027775006 0.0455456053430615 0.205217357024169
['62:A>C','72:A>C','170:T>A','171:A>C','172:C>T','174:C>T','182:T>C','188:A>G'] 4.65388071022371 2.28701637396624 1.14426819068832 1.99867163360585 0.045643894134253 0.20551237164833
['72:A>C','128:A>C'] 4.67828399807133 -3.30594711333103 1.65450736022262 -1.99814590905549 0.0457008437692234 0.205620965895579
['120:A>C'] 33.0480521277169 -1.5565103672702 0.779361309512912 -1.99716145550385 0.0458076467000429 0.205866415835683
['68:G>A','144:T>C','151:G>T','153:G>A','237:G>A'] 5.24091954865452 2.33401544944427 1.16873906984207 1.99703724267528 0.0458211374221526 0.205866415835683
['72:A>C','213:C>A'] 6.08833199576907 2.4543000585279 1.23062435161694 1.99435356150977 0.0461134296767784 0.206982998287283
['56:C>G','65:T>C','72:A>C','144:T>C','151:G>T','153:G>A'] 4.57312953601513 -3.27531580702608 1.64246282650418 -1.99414912421322 0.0461357601164054 0.206982998287283
['18:A>C','174:C>T'] 5.75517999584874 2.32220802495858 1.165157928592 1.99304143067094 0.04625691054403 0.207377974758239
['39:T>C','62:A>C','70:T>G'] 3.32090007325397 2.68053224859243 1.34540953388405 1.99235413536429 0.0463322158448264 0.20756700131341
['68:G>A','69:G>T','144:T>C','151:G>T','153:G>A'] 6.5896733549327 2.09650475222633 1.05249132034325 1.99194493265996 0.0463771002058836 0.207619570113974
['143:G>A'] 157.939697156393 0.937066092043013 0.470710695572988 1.99074739719338 0.0465086650704019 0.208059835239948
['127:C>A','135:A>G','144:T>C','151:G>T','153:G>A'] 42.0629027287394 1.38523483759203 0.696019639446095 1.9902237797405 0.0465662899036861 0.208168931953452
['18:A>C','68:G>A','70:T>G'] 11.8928491931567 1.77846358327053 0.894427483168875 1.98838208433578 0.0467694486814052 0.208788516488778
['62:A>G','68:G>A','144:T>C','151:G>T','153:G>A'] 340.308780403711 0.983289175276645 0.494521971666392 1.98836296790465 0.0467715613338265 0.208788516488778
['18:A>C','68:G>A','135:A>G','144:T>C','151:G>T','153:G>A'] 8.06736102005508 2.62541056611495 1.32114755436212 1.98721979043632 0.0468980456656804 0.209204031341992
['70:T>G','139:G>C','144:T>C','151:G>T','153:G>A'] 4.36318980999355 2.32805928137463 1.17176196722671 1.98680222305269 0.0469443181839732 0.209261398424359
['60:T>A','199:T>C'] 3.92896980409602 2.82269954177076 1.42151314485818 1.98570062611159 0.047066575455341 0.209360241382813
['67:A>C','70:T>G','72:A>C'] 4.46640449206743 -3.24040045891054 1.63263344719475 -1.9847691252916 0.0471701640328634 0.209360241382813
['68:G>A','72:A>G','135:A>G','144:T>C','151:G>T','153:G>A'] 14.2604582019383 1.55744362712903 0.784794053293467 1.98452526569621 0.0471973143585001 0.209360241382813
['10:DEL:G>.','144:T>C','151:G>T','153:G>A'] 31.2062902472148 1.27487666636794 0.6424351920137 1.98444400651817 0.0472063643406748 0.209360241382813
['134:T>A','135:A>G','144:T>C','151:G>T','153:G>A'] 3.92371208099321 2.83881028311717 1.43086509405499 1.98398178480414 0.0472578705794869 0.209360241382813
['62:A>C','110:C>A'] 3.92371208099321 2.83881028311717 1.43086509405499 1.98398178480414 0.0472578705794869 0.209360241382813
['67:A>G','72:A>C','73:G>A'] 3.92371208099321 2.83881028311717 1.43086509405499 1.98398178480414 0.0472578705794869 0.209360241382813
['72:A>G','106:A>C','144:T>C','151:G>T','153:G>A'] 3.92371208099321 2.83881028311717 1.43086509405499 1.98398178480414 0.0472578705794869 0.209360241382813
['59:A>C','72:A>G'] 4.5703299070532 -3.2724034651825 1.64948270155136 -1.98389680722615 0.0472673449329869 0.209360241382813
['18:A>C','47:C>T','144:T>C','151:G>T','153:G>A'] 3.37750598031444 2.55172360350769 1.2870106957704 1.98267474535652 0.0474037722999618 0.209667956154422
['66:G>T','144:T>C'] 3.37750598031444 2.55172360350769 1.2870106957704 1.98267474535652 0.0474037722999618 0.209667956154422
['56:C>G','62:A>G'] 64.8186141093526 -1.24133637899355 0.626304162616137 -1.98200244080825 0.0474789674690769 0.209770540439493
['41:G>T','135:A>G','144:T>C','151:G>T','153:G>A'] 4.35793208689074 2.33485570637746 1.17810824851444 1.98186856710463 0.0474939527931024 0.209770540439493
['244:T>A'] 69.8333346059571 -1.29529229687903 0.654555022093549 -1.97888986129252 0.0478284080152181 0.211098886116498
['26:A>G','144:T>C','151:G>T','153:G>A'] 105.303331767791 0.979833787410625 0.495332435954357 1.97813370635174 0.0479136249842238 0.211326079771967
['144:T>C','151:G>T','153:G>A','249:T>C'] 86.4050941373687 1.05664189161553 0.534507498199756 1.97685139156016 0.0480584306504765 0.211815588433451
['72:A>C','193:A>T'] 6.09358971887188 2.45183910922404 1.24056191018947 1.97639399459683 0.0481101711939108 0.211894516306233
['121:A>G'] 113.485625178533 -1.09273964824884 0.552987784708963 -1.97606471329912 0.0481474483172973 0.211909675903888
['117:A>C'] 11.6133688326282 -2.94245103313197 1.4900823430216 -1.97469022226332 0.0483033132149748 0.212279122800069
['248:C>T'] 107.059576508192 1.07586151283889 0.544851639372778 1.97459534870336 0.0483140873315115 0.212279122800069
['62:A>C','68:G>A','72:A>C','144:T>C','151:G>T','153:G>A'] 57.8602215016332 1.46981613058087 0.744663908842551 1.97379799548154 0.0484047168747226 0.212279122800069
['70:T>G','144:T>C','151:G>T','153:G>A','213:C>A'] 5.23566182555171 2.34639321295848 1.18883821507354 1.9736858919978 0.0484174703324012 0.212279122800069
['93:C>G','97:C>A','144:T>C','151:G>T','153:G>A'] 5.23566182555171 2.34639321295848 1.18883821507354 1.9736858919978 0.0484174703324012 0.212279122800069
['62:A>C','83:A>C'] 4.63376411910798 -3.29486654717403 1.66967950492349 -1.97335269281215 0.048455393413559 0.212279122800069
['56:C>G','81:A>T'] 4.67459685686002 -3.30759469394979 1.67622839841488 -1.97323628276291 0.0484686485077597 0.212279122800069
['18:A>C','207:G>A'] 5.61327592438877 2.1851112970869 1.1080034701378 1.97211593282749 0.0485963735241151 0.212689788526578
['151:G>T','153:G>A','219:T>C'] 4.64336526401809 2.29428178015205 1.16377195907314 1.97141868066599 0.0486760060540122 0.212889543237625
['72:A>C','75:A>G'] 46.3338702992659 -1.36879258162075 0.694647884751679 -1.97048405626407 0.0487829204891904 0.213093576152335
['59:A>G','62:A>C','70:T>C'] 4.45711809293225 -3.23648872941309 1.64254077117182 -1.97041606894428 0.048790705445066 0.213093576152335
['59:A>G','68:G>A','144:T>C','151:G>T','153:G>A'] 14.8329495904004 1.48023545720549 0.751764037354624 1.96901605244948 0.0489512477516394 0.213645759350883
['72:A>C','133:T>G','144:T>C','151:G>T','153:G>A'] 9.73471937628486 2.00708542389854 1.01953598465445 1.96862636935644 0.0489960121888607 0.213692217506152
['81:A>G','144:T>C','151:G>T','153:G>A'] 101.417984291483 0.999043392431006 0.507796931918348 1.9674073032636 0.0491362730577834 0.214154821267152
['56:C>G','189:G>C'] 4.4704331680998 -3.24268282251386 1.64880036458902 -1.96669220371147 0.0492187062446353 0.214364921564778
['18:A>C','214:G>A'] 6.59895975406788 2.07357857671702 1.05454691207259 1.96632179467638 0.0492614507932756 0.21440199188206
['144:DEL:T>.','151:G>T','153:G>A'] 12.5179178126469 1.63932017775865 0.833973959532814 1.96567309928596 0.0493363841372339 0.214579009619094
['62:A>C','213:C>A'] 6.07255882646064 2.49514842204944 1.27089661906445 1.96329771015223 0.049611591377746 0.215626229561987
['17:DEL:C>.','144:T>C','151:G>T','153:G>A'] 9.51114650159006 1.70667334499082 0.870313715898211 1.96098638205356 0.0498806114917351 0.216645124669027
['96:A>G','151:G>T','153:G>A'] 4.35267436378793 2.34189404280303 1.19470201475865 1.96023277258483 0.049968589602758 0.21678547699395
['68:G>A','117:A>G','144:T>C','151:G>T','153:G>A'] 4.28678205759227 2.50073069188453 1.27580705452727 1.96011668301296 0.0499821537249344 0.21678547699395
['62:A>G','72:A>G'] 28.7526499905111 -1.55428129183183 0.79327173898038 -1.95933022122987 0.0500741267056801 0.216998713391275
['70:T>G','144:T>C','151:G>T','153:G>A','246:C>T'] 5.72648773850972 2.04703432166103 1.04488294782176 1.95910396081057 0.0501006130550509 0.216998713391275
['41:G>A','56:C>G'] 3.93422752719883 2.81941094989313 1.4395926547784 1.95847828240491 0.0501739169595389 0.217166027586449
['66:G>T','72:A>C'] 76.6857896454507 1.18352985781225 0.604626970601609 1.95745462137528 0.0502940419974354 0.217535625020675
['68:G>A','70:T>C','151:G>T','153:G>A'] 7.39099534119239 2.25543510486342 1.15315779694904 1.9558772535994 0.0504796154765149 0.218187599537207
['70:T>G','236:C>A'] 11.0763980064995 -2.86701332072118 1.46687368122545 -1.95450593832049 0.0506414132746448 0.218632978199242
['207:G>A','220:T>C','235:T>C'] 12.3994482754232 1.68494629598124 0.862124271414207 1.95441231832772 0.0506524750705891 0.218632978199242
['135:A>G','144:T>C','151:G>T','153:G>A','172:C>T'] 3.37224825721163 2.55561254490757 1.30880809844714 1.95262586466246 0.0508639440551256 0.219394546568355
['60:T>A','62:A>C'] 15.06282352771 -2.31858330316678 1.18836667504215 -1.95106725210426 0.0510490461906676 0.219984171537083
['70:T>G','142:.>INS:T'] 10.0749410075119 -2.87747701373593 1.47496086756462 -1.95088363156853 0.0510708902147402 0.219984171537083
['49:A>C','68:G>A'] 4.35442172501692 -3.2029530178743 1.64251937816086 -1.95002449314215 0.0511731997897778 0.220273367892356
['70:T>G','270:A>T','281:C>A'] 4.37825224639009 -3.21255510163204 1.64824689066206 -1.94907396448455 0.0512865923708503 0.220606865087752
['87:G>T','135:A>G','144:T>C','151:G>T','153:G>A'] 5.66462410834643 2.11856600109462 1.08723181433776 1.94858720390284 0.0513447414902678 0.220606865087752
['56:C>G','62:A>G','70:T>C'] 4.31235994019444 -3.1899772712025 1.63715344074916 -1.94849009983009 0.0513563482832416 0.220606865087752
['62:A>C','152:C>G'] 4.37370525619917 2.31404212394327 1.18786906770782 1.94806160615713 0.0514075921143125 0.22067563359283
['62:A>C','276:C>A'] 4.30710221709163 -3.18834827273574 1.63842469243119 -1.94598402200878 0.0516566589459357 0.22155559127713
['46:C>T','72:A>C','144:T>C','151:G>T','153:G>A'] 6.67659655353959 1.98716764755563 1.02127990707801 1.94576201272885 0.0516833336828815 0.22155559127713
['188:A>C'] 21.2313182917973 -1.78967106376479 0.920190408046093 -1.94489210941127 0.051787964918228 0.221840444369029
['68:G>A','69:G>C'] 9.16871143026528 1.94984525994788 1.00268657991884 1.94462088054047 0.0518206243193181 0.221840444369029
['62:A>G','72:A>C'] 49.6916900500662 -1.34700313423854 0.69322769123793 -1.94308904745731 0.052005400128752 0.222274079020438
['68:G>A','225:T>G'] 4.69997117107856 2.21614789227679 1.14056476387728 1.94302679029214 0.0520129214757312 0.222274079020438
['62:A>C','221:G>A'] 7.54381084599495 2.03232821838126 1.04602886953284 1.94289878374858 0.0520283889260678 0.222274079020438
['91:G>A','135:A>G','144:T>C','151:G>T','153:G>A'] 5.297525455715 2.23270196935713 1.1516112983559 1.93876351555829 0.0525301405915328 0.224264669751036
['40:G>A','62:A>C','70:T>G'] 4.33287251844713 2.40038293953719 1.23844532939493 1.93822277218321 0.0525960496348474 0.224393091868562
['70:T>G','144:T>C','151:G>T','153:G>A','248:C>T'] 5.29226773261219 2.24031548052486 1.15656581206837 1.93704107206693 0.0527403229513489 0.224855440874267
['56:C>A','72:A>G'] 14.1661794559576 -2.38217544985996 1.23013354353514 -1.93651775644952 0.0528043199499892 0.224975140031825
['56:C>A','68:G>A','70:T>C','135:A>G','144:T>C','151:G>T','153:G>A'] 8.51494722570533 1.75501482553894 0.90642263340935 1.93619925281186 0.052843301966549 0.224988171459209
['144:T>C','151:G>T','153:G>A','241:C>A'] 10.894246275447 1.64393603883902 0.849621465362339 1.93490407888639 0.0530020675798155 0.225400061692355
['56:C>G','68:G>A','70:T>G','72:A>C','144:T>C','151:G>T','153:G>A'] 15.8594661578315 1.45309128290221 0.751020271260257 1.93482298482281 0.0530120215348618 0.225400061692355
['56:C>G','144:T>C','151:G>T','153:G>A','279:C>A'] 4.40331181483371 -3.2211918056307 1.66606158108892 -1.93341701302863 0.0531848471012582 0.225981477201615
['27:A>T','62:A>C'] 4.25575403313396 -3.17112125848498 1.64052596534281 -1.93299059294214 0.0532373566574141 0.226051230335854
['45:G>A'] 142.849942154963 0.951157006212921 0.49232066030408 1.93198677793746 0.0533611378619442 0.226423310588995
['21:C>A','144:T>C','151:G>T','153:G>A'] 9.4796001629732 1.72290658894061 0.891971705821117 1.93157089815374 0.0534124906979888 0.226437631579098
['144:T>C','151:G>T','153:G>A','164:C>A'] 16.6514984172253 1.43972522964677 0.745440943333001 1.9313739639917 0.053436822524973 0.226437631579098
['47:DEL:CG>.'] 10.4915726081664 1.66950376232344 0.86507372738303 1.92989766013808 0.0536195194116256 0.227058181254233
['72:A>C','86:A>C'] 13.9397558277157 -2.35301224020276 1.21962840246676 -1.92928619524084 0.0536953425677075 0.227129094480107
['79:C>T','262:A>C'] 5.30278317881781 2.22734077636593 1.15481568163211 1.92874136694957 0.0537629780194952 0.227129094480107
['72:A>C','173:T>C'] 9.8800637178869 -2.84648586231069 1.47607595687386 -1.92841421815391 0.0538036247177333 0.227129094480107
['242:A>T'] 122.742218522091 -1.02389763396302 0.531131480545443 -1.92776679874356 0.0538841391550161 0.227129094480107
['49:A>C','60:T>A'] 4.22017901848473 -3.15868355819529 1.63876461288358 -1.9274785001839 0.0539200249209954 0.227129094480107
['144:T>C','151:G>T','153:G>A','166:C>G'] 4.62356341867728 2.32632909132766 1.2069317198402 1.92747365330299 0.0539206284036511 0.227129094480107
['34:C>A','70:T>G'] 4.62356341867728 2.32632909132766 1.2069317198402 1.92747365330299 0.0539206284036511 0.227129094480107
['144:T>C','151:G>T','153:G>C'] 16.1536618194453 -2.27192346754595 1.17873361344896 -1.92742740312489 0.0539263872731789 0.227129094480107
['135:A>G','144:T>C','151:G>T','153:G>A','183:G>A','188:A>T'] 4.43888682948294 -3.23296142970363 1.67800713311091 -1.92666727447693 0.054021108742407 0.22737513713286
['70:T>G','144:T>C','151:G>T','153:G>A','193:A>T'] 6.05801470422265 2.56133659073792 1.32979928918502 1.92610765516927 0.0540909329731765 0.227516127072535
['70:T>G','144:T>C','151:G>T','153:G>A','264:A>T'] 4.21492129538192 -3.15702181134635 1.63965982484068 -1.92541267616477 0.0541777509954313 0.227728358714353
['26:A>G','62:A>C','93:C>G','142:.>INS:T'] 5.28701000950938 2.25044858565244 1.1700753067504 1.92333653455393 0.0544377991379085 0.228667965124561
['56:C>G','189:G>A'] 4.34741664068512 2.3494384450627 1.22302513158099 1.92100586030117 0.0547309686803233 0.229745346410767
['135:A>G','144:T>C','151:G>T','153:G>A','231:G>A'] 5.7159722923041 2.05486777875106 1.07063156186329 1.91930431714047 0.0549458319882855 0.230410516027607
['62:A>C','67:A>G','70:T>C','144:T>C','151:G>T','153:G>A'] 6.02769408494549 2.03379293846919 1.05980313610932 1.91902898677534 0.0549806655047904 0.230410516027607
['62:A>C','223:A>G'] 4.1898617269383 -3.14780271128788 1.64043934819005 -1.91887783889173 0.054999795858418 0.230410516027607
['108:C>A','135:A>G','144:T>C','151:G>T','153:G>A'] 2.15773715746565 2.96996836847455 1.5482127770102 1.91832053873755 0.0550703796988782 NA
['144:T>C','225:T>C'] 2.15773715746565 2.96996836847455 1.5482127770102 1.91832053873755 0.0550703796988782 NA
['153:G>A','229:C>T'] 2.15773715746565 2.96996836847455 1.5482127770102 1.91832053873755 0.0550703796988782 NA
['18:A>C','165:C>T'] 2.15773715746565 2.96996836847455 1.5482127770102 1.91832053873755 0.0550703796988782 NA
['59:A>G','111:G>T'] 2.15773715746565 2.96996836847455 1.5482127770102 1.91832053873755 0.0550703796988782 NA
['59:A>G','276:C>T'] 2.15773715746565 2.96996836847455 1.5482127770102 1.91832053873755 0.0550703796988782 NA
['59:A>G','62:A>C','133:T>G'] 2.15773715746565 2.96996836847455 1.5482127770102 1.91832053873755 0.0550703796988782 NA
['6:G>A','18:A>C'] 2.15773715746565 2.96996836847455 1.5482127770102 1.91832053873755 0.0550703796988782 NA
['62:A>G','79:C>G','144:T>C','151:G>T','153:G>A'] 2.15773715746565 2.96996836847455 1.5482127770102 1.91832053873755 0.0550703796988782 NA
['65:T>C','68:G>A','70:T>C','72:A>G'] 2.15773715746565 2.96996836847455 1.5482127770102 1.91832053873755 0.0550703796988782 NA
['65:T>C','70:T>G','191:A>T'] 2.15773715746565 2.96996836847455 1.5482127770102 1.91832053873755 0.0550703796988782 NA
['70:T>G','106:A>T','144:T>C','151:G>T','153:G>A'] 2.15773715746565 2.96996836847455 1.5482127770102 1.91832053873755 0.0550703796988782 NA
['18:A>C','81:A>G'] 6.12390701041831 2.39385993087541 1.24802436246074 1.91811955189354 0.0550958538443298 0.23065864480417
['29:DEL:C>.','135:A>G','144:T>C','151:G>T','153:G>A'] 4.40928027084841 2.23800152076409 1.16750599249169 1.9169079517851 0.0552496266900183 0.230876048016068
['54:G>A','151:G>T','153:G>A'] 4.40928027084841 2.23800152076409 1.16750599249169 1.9169079517851 0.0552496266900183 0.230876048016068
['56:C>G','70:T>C','72:A>G','144:T>C','151:G>T','153:G>A'] 10.8115997346464 -2.82355861582357 1.47308506288152 -1.91676549234731 0.0552677307179692 0.230876048016068
['62:A>C','70:T>G','72:A>G'] 25.1049723994141 -1.60710735975072 0.838641242600991 -1.916322830447 0.0553240166248416 0.230876048016068
['46:C>T','144:T>C','151:G>T','153:G>A'] 73.2641086487247 1.17332094831527 0.612432665288228 1.91583665408028 0.0553858905801507 0.230876048016068
['58:G>A','144:T>C','151:G>T','153:G>A'] 48.5314158778516 1.11745767822535 0.583529930133877 1.91499633612448 0.0554929708662044 0.230876048016068
['70:T>G','273:C>G'] 4.16883083452706 -3.14109820746144 1.64043569397064 -1.91479508706524 0.0555186412796371 0.230876048016068
['18:A>C','55:G>A'] 6.71742929129164 1.93823591883977 1.01298041138293 1.91339920995479 0.0556969654661503 0.230876048016068
['151:G>T','153:G>A','257:DEL:G>.'] 3.09207280318709 2.684610561528 1.40346894559594 1.91283930431966 0.0557686277295697 0.230876048016068
['18:A>C','118:C>T'] 3.09207280318709 2.684610561528 1.40346894559594 1.91283930431966 0.0557686277295697 0.230876048016068
['28:T>C','59:A>G','70:T>G'] 3.09207280318709 2.684610561528 1.40346894559594 1.91283930431966 0.0557686277295697 0.230876048016068
['4:G>T'] 3.09207280318709 2.684610561528 1.40346894559594 1.91283930431966 0.0557686277295697 0.230876048016068
['56:C>G','59:A>G','67:A>C','72:A>C'] 3.09207280318709 2.684610561528 1.40346894559594 1.91283930431966 0.0557686277295697 0.230876048016068
['59:A>G','62:A>C','66:G>T','72:A>C'] 3.09207280318709 2.684610561528 1.40346894559594 1.91283930431966 0.0557686277295697 0.230876048016068
['72:A>C','93:C>G'] 13.6001203853528 -2.30914180545608 1.20733501979572 -1.91259407504537 0.0558000387774049 0.230876048016068
['70:T>G','279:C>A'] 13.5224835858811 -2.298450360872 1.2019728550075 -1.91223150447742 0.0558465068956476 0.230876048016068
['70:T>G','235:T>A'] 9.76685190376595 -2.82853518099866 1.47983635196478 -1.91138376702479 0.0559552812386805 0.230876048016068
['56:C>A','68:G>A','137:C>A'] 3.08681508008429 2.69643646886827 1.41088527707707 1.91116635255736 0.0559832063964713 0.230876048016068
['56:C>G','142:C>T'] 3.08681508008429 2.69643646886827 1.41088527707707 1.91116635255736 0.0559832063964713 0.230876048016068
['58:G>T','135:A>G','144:T>C','151:G>T','153:G>A'] 3.08681508008429 2.69643646886827 1.41088527707707 1.91116635255736 0.0559832063964713 0.230876048016068
['77:T>G','93:C>G','135:A>G','144:T>C','151:G>T','153:G>A'] 3.08681508008429 2.69643646886827 1.41088527707707 1.91116635255736 0.0559832063964713 0.230876048016068
['96:A>G','107:C>A','144:T>C','151:G>T','153:G>A'] 3.08681508008429 2.69643646886827 1.41088527707707 1.91116635255736 0.0559832063964713 0.230876048016068
['19:.>INS:C','144:T>C','151:G>T','153:G>A'] 3.4288541642721 2.43357302552988 1.27340892786641 1.91106954904685 0.0559956437707819 0.230876048016068
['70:T>G','144:T>C','151:G>T','153:G>A','235:T>A'] 4.15831538832144 -3.13772875563047 1.64322517466737 -1.90949408760466 0.056198383715268 0.231440390678026
['27:A>T','70:T>G','163:T>G'] 17.5359796579539 -1.92553490027863 1.00843350182344 -1.90943170451685 0.056206424113249 0.231440390678026
['156:C>G'] 25.9577481465325 -1.6685977477025 0.874198094535575 -1.90871812479637 0.0562984637529735 0.23166706864972
['70:T>G','79:C>T','174:C>A','220:T>C'] 9.79191147220956 -2.83325591523551 1.48598065806609 -1.90665733087187 0.0565649758057328 0.232610928083588
['65:T>C','68:G>A','135:A>G','144:T>C','151:G>T','153:G>A'] 4.37896297930198 2.30629518123748 1.21101118306681 1.90443755886459 0.0568532215587576 0.23364286523786
['107:C>A','137:C>A','144:T>C','151:G>T','153:G>A'] 5.77257819936457 1.98996382032713 1.04544715264996 1.90345711429129 0.0569809245436839 0.23370761651414
['151:G>T','153:G>A','252:A>G'] 5.77257819936457 1.98996382032713 1.04544715264996 1.90345711429129 0.0569809245436839 0.23370761651414
['18:A>C','234:A>G'] 5.77257819936457 1.98996382032713 1.04544715264996 1.90345711429129 0.0569809245436839 0.23370761651414
['144:T>C','151:G>T','153:G>A','163:T>A'] 25.4636366799904 1.24848423893968 0.656336088046703 1.90220263928386 0.0571446679312591 0.234225821500966
['74:G>A'] 93.7977690208178 0.952869095318787 0.501147485600992 1.90137459070772 0.0572529652692288 0.234433247643065
['56:C>G','70:T>G','127:C>A'] 4.42311366017451 -3.22799571610235 1.69783400367124 -1.90124341315019 0.0572701371377759 0.234433247643065
['112:T>C','135:A>G','144:T>C','151:G>T','153:G>A'] 9.60332742329977 1.64788243256841 0.866883541206166 1.90092711908635 0.0573115593981432 0.234449573161705
['37:T>C','144:T>C','151:G>T','153:G>A'] 83.435516219707 0.976210164216184 0.513747713356035 1.90017422722747 0.0574102592931037 0.234482368126712
['94:C>T','144:T>C','151:G>T','153:G>A'] 33.5189183831432 1.18077563819793 0.621457545186688 1.9000101412289 0.0574317887948309 0.234482368126712
['18:A>C','253:G>A'] 3.42359644116929 2.43929995160864 1.28430768486997 1.89931118558682 0.057523573040172 0.234482368126712
['18:A>C','35:A>G','144:T>C','151:G>T','153:G>A'] 3.42359644116929 2.43929995160864 1.28430768486997 1.89931118558682 0.057523573040172 0.234482368126712
['62:A>C','144:T>C','151:G>T','153:G>A','175:G>A'] 3.42359644116929 2.43929995160864 1.28430768486997 1.89931118558682 0.057523573040172 0.234482368126712
['62:A>C','173:T>C'] 22.5068599617731 -1.77241211343401 0.933263958390469 -1.89915414336878 0.0575442120087427 0.234482368126712
['134:T>C','144:T>C','151:G>T','153:G>A'] 41.6368934486621 1.1385689773608 0.600555789246137 1.89585879904682 0.0579787182720926 0.236098323200499
['100:G>A','151:G>T','153:G>A'] 4.41979571705403 2.22486702366402 1.17389211257245 1.89529088732735 0.0580538747770667 0.236098323200499
['101:G>T','135:A>G','144:T>C','151:G>T','153:G>A'] 4.41979571705403 2.22486702366402 1.17389211257245 1.89529088732735 0.0580538747770667 0.236098323200499
['65:T>C','220:T>C'] 4.0976808052286 -3.11556562076672 1.64416044090991 -1.89492797858736 0.0581019439068103 0.236140476760774
['144:T>C','151:G>T','153:G>A','247:A>C'] 4.08190763592017 -3.11042611627294 1.64207201347506 -1.89420810460709 0.0581973927891219 0.236375013643496
['62:A>C','127:C>A','144:T>C','151:G>T','153:G>A'] 4.07139218971455 -3.10699322229557 1.64309016451833 -1.89094505547502 0.0586316791312047 0.237864285022348
['70:T>G','221:G>A'] 16.7727709111417 1.47502837145415 0.780803295604186 1.88911647755377 0.0588762229982317 0.237864285022348
['56:C>G','144:T>C'] 10.950212652032 -2.8409109574102 1.50451732531825 -1.88825406633936 0.0589918506237159 0.237864285022348
['56:C>G','70:T>G','107:C>A'] 14.2000783118142 -2.21518593587571 1.17337373638914 -1.88787755101164 0.0590423909304486 0.237864285022348
['39:T>C','70:T>G','144:T>C','151:G>T','153:G>A'] 7.02266431375979 1.94533190937174 1.03050656649473 1.88774334159634 0.0590604147806038 0.237864285022348
['56:C>A','68:G>A','70:T>G','144:T>C','151:G>T','153:G>A'] 41.2710238431011 1.14021704150991 0.604095210950288 1.88747902787751 0.0590959245335266 0.237864285022348
['68:G>A','72:A>C','83:A>G','144:T>C','151:G>T','153:G>A'] 3.97506026495088 2.6561484862654 1.40744694101926 1.88721038701597 0.0591320337823671 0.237864285022348
['70:T>C','170:T>A','171:A>C','172:C>T','174:C>T'] 3.97506026495088 2.6561484862654 1.40744694101926 1.88721038701597 0.0591320337823671 0.237864285022348
['72:A>C','112:T>G','144:T>C','151:G>T','153:G>A'] 3.97506026495088 2.6561484862654 1.40744694101926 1.88721038701597 0.0591320337823671 0.237864285022348
['45:G>A','59:A>G'] 3.09733052628991 2.67496687149741 1.41764021271747 1.88691520422504 0.0591717317682929 0.237864285022348
['56:C>A','68:G>A','72:A>C','135:A>G','144:T>C','151:G>T','153:G>A'] 3.09733052628991 2.67496687149741 1.41764021271747 1.88691520422504 0.0591717317682929 0.237864285022348
['56:C>G','70:T>G','72:A>C','151:G>T','153:G>A'] 3.09733052628991 2.67496687149741 1.41764021271747 1.88691520422504 0.0591717317682929 0.237864285022348
['59:A>C','65:T>C','70:T>G','77:T>G'] 3.09733052628991 2.67496687149741 1.41764021271747 1.88691520422504 0.0591717317682929 0.237864285022348
['68:G>A','144:T>C','151:G>T','153:G>A','169:C>T'] 3.09733052628991 2.67496687149741 1.41764021271747 1.88691520422504 0.0591717317682929 0.237864285022348
['68:G>A','144:T>C','151:G>T','153:G>A','180:G>A'] 3.09733052628991 2.67496687149741 1.41764021271747 1.88691520422504 0.0591717317682929 0.237864285022348
['70:T>C','93:C>G','127:C>A'] 3.09733052628991 2.67496687149741 1.41764021271747 1.88691520422504 0.0591717317682929 0.237864285022348
['144:T>C','151:G>T','153:G>A','243:C>A'] 7.19773975804402 1.80286403099292 0.955816988754345 1.8862021204943 0.0592677228949217 0.238097337069208
['144:T>C','151:G>T','153:G>A','242:A>G'] 104.431563778333 -1.07619193451824 0.570885698999371 -1.88512680630212 0.0594127196996592 0.238526835563439
['62:A>G','68:G>A','72:A>C','135:A>G','144:T>C','151:G>T','153:G>A'] 9.83092897402694 1.92337532347953 1.0209405831418 1.88392483876056 0.0595751428752013 0.239001522280047
['18:A>C','257:G>A'] 4.16760178745663 -3.14179719631645 1.66816763632439 -1.88338217808795 0.0596485938093723 0.239001522280047
['56:C>G','142:C>G','144:T>C','151:G>T','153:G>A'] 4.04107489816812 -3.09570648888538 1.64389717367007 -1.88315092845746 0.05967991703879 0.239001522280047
['68:G>A','144:T>C','151:G>T','153:G>A','279:C>A'] 4.04633262127093 -3.09743934497057 1.64484110074351 -1.88312375193595 0.0596835990493364 0.239001522280047
['151:G>T','153:G>A','203:A>G'] 5.79360909177581 1.97138070320317 1.04734051073383 1.88227294084319 0.0597989665064586 0.23923346507479
['18:A>C','210:A>G'] 8.11104451135423 1.79714221749786 0.954843205980442 1.88213332434254 0.0598179157443911 0.23923346507479
['15:DEL:C>.','144:T>C','151:G>T','153:G>A'] 12.943250734277 1.55982499592595 0.828924089583351 1.88174648985045 0.059870444286904 0.239260283518436
['70:T>G','144:T>C','151:G>T','153:G>A','281:C>T'] 4.0305594519625 -3.09223941276139 1.6434781970085 -1.88152140891796 0.0599010257954508 0.239260283518436
['150:C>T','151:G>T','153:G>A'] 4.39876482464279 2.2514164608253 1.19746552308851 1.88015138424899 0.0600874491329639 0.239851940038083
['56:C>G','59:A>G','62:A>C'] 41.6980030432279 -1.47758545077067 0.786551735787958 -1.87856104505375 0.0603044544001965 0.2405140249266
['18:A>C','170:T>A','171:A>C','172:C>T','174:C>T','182:T>C','188:A>G'] 9.93322602707457 1.8117235115657 0.96463540252572 1.87814329312612 0.0603615651871365 0.2405140249266
['68:G>A','144:T>C','151:G>T','153:G>A','226:G>A'] 7.48843398600491 2.13305757415168 1.13575750276207 1.87809243519347 0.0603685210258047 0.2405140249266
['62:A>C','144:T>C','151:G>T','153:G>A','196:C>T'] 3.96980254184807 2.6764379491106 1.42692550089308 1.8756676136459 0.0607009356854359 0.241531105589508
['70:T>G','89:C>T','144:T>C','151:G>T','153:G>A'] 3.96980254184807 2.6764379491106 1.42692550089308 1.8756676136459 0.0607009356854359 0.241531105589508
['8:DEL:G>.','70:T>G'] 5.34361591656985 2.15290347821405 1.14809517063956 1.8751960057586 0.0607657634727056 0.241635540717178
['135:A>G','144:T>C','151:G>T','153:G>A','195:T>C'] 7.47143176962604 2.14062620636931 1.14193043223632 1.87456796486033 0.0608521837853516 0.241825651679985
['35:A>T','70:T>G'] 12.3966486464612 1.68350279709555 0.898908500393759 1.87282998921259 0.0610918653741518 0.242624193302671
['70:T>G','152:C>T'] 17.5361109131965 1.3502227562075 0.721342625538899 1.87181889493745 0.0612316632743942 0.242941107485944
['70:T>G','93:C>G'] 57.1150337988085 -1.21480538195443 0.649041325700163 -1.87169188440187 0.0612492429698717 0.242941107485944
['144:T>C','151:G>T','153:G>A','196:C>G'] 10.5784958067733 1.61665699535753 0.863874554646736 1.87140249317637 0.0612893136024059 0.242946184235359
['56:C>G','60:T>A','68:G>A','70:T>G','144:T>C','151:G>T','153:G>A'] 5.34887363967266 2.14677341587782 1.14750640715506 1.87081606036535 0.0613705807480865 0.24298775528937
['56:C>G','242:A>G'] 3.98972671421046 -3.07733070605422 1.64495677431834 -1.87076691260136 0.0613773956359225 0.24298775528937
['56:C>G','144:T>C','151:G>T','153:G>A','175:G>A'] 6.18577064058159 2.28213259875939 1.22027058341545 1.87018570288883 0.0614580344031084 0.243153297199411
['172:C>G'] 4.00549988351889 -3.0825925514872 1.64854703818847 -1.86988449833652 0.0614998589171409 0.243165161867458
['72:A>C','150:C>G'] 10.4994819548681 -2.77084117422824 1.48257929844808 -1.86893286391404 0.0616321553732517 0.243534504165726
['70:T>G','144:T>C','151:G>T','153:G>A','183:G>A','188:A>T'] 4.11625360349896 -3.12397966543715 1.67291943484453 -1.86738201515811 0.0618482595155926 0.244130928305412
['161:A>C'] 13.2208812523084 -2.26268060193261 1.2117454683832 -1.86729033528109 0.0618610543223199 0.244130928305412
['207:G>A','220:T>C','235:T>C','281:C>A'] 50.6490888662572 1.36194350350643 0.72976100580998 1.86628703460906 0.0620012177763278 0.244139507281463
['34:C>T','62:A>C'] 6.75826202904368 1.89221828199561 1.01395113056197 1.8661829204203 0.0620157778109184 0.244139507281463
['68:G>A','70:T>G','144:T>C','151:G>T','153:G>A'] 516.65414297131 0.86678045534465 0.464468630080374 1.86617652777682 0.0620166718937445 0.244139507281463
['70:T>G','144:T>C','151:G>T','153:G>A','276:C>A'] 9.38235504761869 -2.76443515689128 1.4813504485806 -1.86615878743622 0.0620191531350483 0.244139507281463
['68:G>A','70:T>G','134:T>G','144:T>C','151:G>T','153:G>A'] 4.34215891758231 2.35770158686895 1.26573005339328 1.86272071248385 0.062501570220858 0.245884003953036
['65:T>C','173:T>C'] 20.4465514101944 -1.72043568458393 0.92379516651538 -1.86235623106097 0.0625528942714988 0.245931435544505
['70:T>C','116:T>C','144:T>C','151:G>T','153:G>A'] 4.38719711070422 -3.21265911649919 1.72577282863016 -1.86157706460661 0.0626627286422874 0.246208701058122
['56:C>G','144:T>C','151:G>T','153:G>A','268:C>T'] 4.1518286181482 -3.13657463800532 1.68565967126378 -1.86074015501229 0.0627808803062403 0.246518277967387
['62:A>C','70:T>C','72:A>C'] 31.9431645665868 -1.64546132786504 0.884715916780671 -1.85987535281675 0.0629031631874942 0.246843678598544
['65:T>C','244:T>C'] 3.95415169956122 -3.0640426466711 1.64905278474956 -1.85806220092369 0.0631601818025142 0.247697068646929
['65:T>C','72:A>G'] 33.0605785563413 -1.46298805414567 0.787506922541976 -1.85774627786549 0.0632050533215422 0.247717928005519
['59:A>T','150:C>G'] 21.4439797331495 -1.68351175350891 0.906604979719795 -1.85694077483364 0.063319580618126 0.247868916592967
['49:A>C','72:A>C','144:T>C','151:G>T','153:G>A'] 3.93312080714998 -3.05694339664749 1.64624520664733 -1.85691863174692 0.063322731366557 0.247868916592967
['68:G>A','144:T>C','151:G>T','153:G>A','197:G>A'] 5.35413136277547 2.14260444858531 1.15438827483188 1.85605181142138 0.0634461734089187 0.248196991917588
['144:T>C','151:G>T','153:G>A','170:T>G'] 14.1503007097481 -2.20778735687628 1.19019986797598 -1.85497193898263 0.0636002338203359 0.248644359810714
['68:G>A','90:T>A','144:T>C','151:G>T','153:G>A'] 6.06327242732546 2.57403482145759 1.38801640566875 1.85447002711572 0.063671944397098 0.248769424678119
['203:A>T'] 13.9182778235823 -2.17908474953831 1.17537230803343 -1.85395277278928 0.0637459168967322 0.248903165538799
['93:C>T','135:A>G','144:T>C','151:G>T','153:G>A'] 5.60276047818315 2.19250368517106 1.18288459240066 1.85352290431088 0.063807446350105 0.248988184729413
['144:T>C','151:G>T','153:G>A','204:C>T'] 35.9835122695537 1.18359981370576 0.638863524429493 1.85266456519445 0.0639304519385899 0.249312839658399
['70:T>G','144:T>C','151:G>T','153:G>A','254:C>G','281:C>A'] 3.98849766714002 -3.07819722013751 1.66175529022555 -1.85237696443241 0.0639717107763761 0.249318496946138
['56:C>G','93:C>G'] 15.6797836705502 -2.20882059088173 1.19362610520582 -1.85051297156479 0.0642396502024694 0.250207045533623
['62:A>C','257:G>A'] 9.27440095660055 -2.74624410842301 1.48483164523269 -1.84953231380831 0.0643809862515834 0.25060168856039
['36:C>T','56:C>G'] 4.58273068092524 2.37767312640538 1.28606243040294 1.84880070375777 0.0644865957133038 0.250856862703368
['63:C>A','68:G>A','144:T>C','151:G>T','153:G>A'] 5.81866866021942 1.9350505250701 1.04683337247266 1.84847997394221 0.0645329388024373 0.250881313295881
['135:A>G','144:T>C','151:G>T','153:G>A','220:T>C'] 13.6131807675516 1.43459511671076 0.776389616727563 1.84777730897214 0.0646345647778371 0.251120520597763
['135:A>G','144:T>C','151:G>T','153:G>A','240:C>T','252:A>G','271:G>T'] 3.91208991473874 -3.04980475599491 1.65173371863082 -1.84642640735275 0.0648303158296787 0.251724902691431
['62:A>C','67:A>G','70:T>G'] 35.295020587639 -1.36436171513536 0.73922195850728 -1.84567260135296 0.0649397577891572 0.251850135971014
['56:C>G','68:G>A','70:T>G','135:A>G','144:T>C','151:G>T','153:G>A'] 15.1883070774865 1.58479173565226 0.858785822914364 1.84538646699375 0.0649813403351917 0.251850135971014
['70:T>C','72:A>T'] 4.34110664984936 -3.19739153884509 1.73286426690878 -1.84514828997475 0.0650159702181466 0.251850135971014
['270:A>C'] 3.90806123870637 -3.04705033539859 1.65143090559688 -1.84509707616092 0.0650234184680072 0.251850135971014
['151:G>T','153:G>A','237:G>A'] 4.38422070240479 2.29780119629937 1.24567560738476 1.84462245441531 0.0650924782858913 0.251961799446562
['35:A>T','36:C>A','37:T>C','39:T>C','47:C>T','53:G>A','135:A>G','144:T>C','151:G>T','153:G>A'] 8.82421425193659 1.9909830599961 1.0798242204815 1.84380292850655 0.0652118657854774 0.252268014462288
['46:C>T','59:A>G','70:T>G','147:T>C'] 9.87701943488179 1.88876443688119 1.02463663917269 1.84335047632711 0.065277855785499 0.252367414064556
['56:C>G','79:C>T','144:T>C','151:G>T','153:G>A'] 4.01881495868644 -3.08946435457905 1.67733007127341 -1.84189409555721 0.0654906424581686 0.253033864105805
['29:C>T','56:C>G','70:T>G'] 3.9855757111565 2.64927906663075 1.43990454468856 1.8398990935915 0.0657830531293036 0.253339049362308
['43:A>G','59:A>G'] 3.9855757111565 2.64927906663075 1.43990454468856 1.8398990935915 0.0657830531293036 0.253339049362308
['56:C>G','70:T>C','151:G>T','153:G>A'] 4.46588617790888 2.14088105706976 1.1635875871293 1.83989678194449 0.0657833925743194 0.253339049362308
['73:G>A','135:A>G','144:T>C','151:G>T','153:G>A'] 4.46588617790888 2.14088105706976 1.1635875871293 1.83989678194449 0.0657833925743194 0.253339049362308
['56:C>G','180:G>A','207:G>A','220:T>C','235:T>C','281:C>A'] 12.0897341374698 1.92228501097671 1.04488849998698 1.83970348128117 0.0658117821835681 0.253339049362308
['186:G>A'] 117.180137459255 0.894380258985181 0.486155560761873 1.83969974051837 0.0658123316801014 0.253339049362308
['26:A>G','56:C>G','93:C>G','144:T>C','151:G>T','153:G>A'] 3.47494462512696 2.33056183882555 1.2679095196731 1.83811368450521 0.0660456551251566 0.253925069397702
['68:G>A','70:T>G','116:T>C'] 3.47494462512696 2.33056183882555 1.2679095196731 1.83811368450521 0.0660456551251566 0.253925069397702
['88:C>A'] 146.119193595097 1.00079031380467 0.544630428468612 1.83755857457081 0.0661274777696217 0.254068759165785
['18:A>C','39:T>C'] 4.7355461857278 2.15154351405457 1.17102919628534 1.83730988166611 0.0661641619350784 0.254068759165785
['70:T>G','144:T>C','151:G>T','153:G>A','226:G>A'] 10.6193285445253 1.59288873768005 0.867529894138298 1.83611971004439 0.0663399538444513 0.254550976754055
['274:T>G'] 42.3516748567955 1.26629846445269 0.689739006547606 1.8359096012142 0.0663710274691637 0.254550976754055
['144:T>C','151:G>T','153:G>A','239:G>T'] 8.24002949478361 1.69986347821221 0.926458951262108 1.8347963241075 0.0665358734871671 0.255027035281596
['62:A>C','65:T>C','72:A>G'] 3.84619760854308 -3.02439921426004 1.6494941685531 -1.83353131639924 0.0667235958053228 0.255590140996169
['35:A>T','36:C>A','37:T>C','39:T>C','151:G>T','153:G>A'] 11.1364430729974 1.52478101853854 0.831757357825921 1.83320412400567 0.0667722208352094 0.25562006056902
['70:T>G','247:A>G','266:A>G'] 9.05569314560233 -2.70663468132916 1.47743813106024 -1.8319783579613 0.0669546450338106 0.256161845966253
['56:C>A','62:A>G','68:G>A','135:A>G','144:T>C','151:G>T','153:G>A'] 7.17793791270322 1.81988202340513 0.993823481311332 1.83119241759495 0.0670718280684895 0.256387158060652
['49:A>C','56:C>G','70:T>G'] 9.04517769939671 -2.70486445683072 1.47723301550337 -1.83103439230204 0.0670954098772808 0.256387158060652
['70:T>G','144:T>C','151:G>T','153:G>A','190:G>A'] 4.79215209278827 2.08305796226821 1.13859178087963 1.82950377584749 0.0673241741876957 0.257104453010694
['57:G>T','144:T>C','151:G>T','153:G>A'] 19.5745965980901 1.27972460371864 0.699871642847382 1.82851329496958 0.0674725522055934 0.257464577665915
['70:T>G','271:G>A'] 10.0836378900522 1.58013254233824 0.864308567484494 1.8282041874664 0.0675189128044767 0.257464577665915
['49:A>C','65:T>C','144:T>C','151:G>T','153:G>A'] 3.87248622405713 -3.03350729765996 1.65963391868209 -1.82781712491683 0.0675770022210908 0.257464577665915
['49:A>T','70:T>C'] 4.23841028193403 -3.16283992123301 1.73054412138806 -1.82765633198425 0.0676011457231932 0.257464577665915
['59:A>T','150:C>G','245:G>A'] 3.85548400767827 -3.02900475306971 1.65769017842178 -1.82724419345568 0.0676630618675859 0.257464577665915
['46:C>T','147:T>C'] 180.772163433883 1.63419249637257 0.894354895623152 1.82723044774516 0.0676651277084616 0.257464577665915
['70:T>G','144:T>C','151:G>T','153:G>A','163:T>G'] 9.01888908388266 -2.70060284734329 1.47908125962 -1.82586509684878 0.0678705847951264 0.258030712016837
['9:DEL:C>.','70:T>G'] 6.10935956044958 1.94475907261021 1.06521612785712 1.82569435605754 0.0678963138118709 0.258030712016837
['56:C>A','70:T>A'] 10.6456171600394 1.58038950809392 0.866109967835441 1.82469844105777 0.0680465486578158 0.258376770948006
['56:C>G','133:T>A','144:T>C','151:G>T','153:G>A'] 4.13079772573696 -3.12948558741599 1.71526351232644 -1.82449260123969 0.0680776338797647 0.258376770948006
['107:C>T','135:A>G','144:T>C','151:G>T','153:G>A'] 5.32784274726142 2.18525198290194 1.19790706746937 1.82422496890212 0.0681180682563955 0.258376770948006
['62:A>G','70:T>C'] 41.9208861370857 -1.33765183550755 0.733362599989619 -1.8239978907112 0.0681523911234402 0.258376770948006
['79:C>G'] 15.9248312216477 -1.90262529332387 1.04408458491288 -1.82229037840132 0.0684109373392941 0.259200060832425
['135:A>G','144:T>C','151:G>T','153:G>A','246:C>T'] 6.16473974817035 2.33823074749056 1.28335520091876 1.82196693932951 0.0684600021939956 0.259202292146851
['72:A>C','217:G>A'] 3.88300167026275 -3.03717592011049 1.66718319220538 -1.82174096662579 0.0684942988189428 0.259202292146851
['135:A>G','144:T>C','151:G>T','153:G>A','214:G>A'] 6.81486793610416 1.83469430011904 1.00837102127487 1.8194635321823 0.0688407416158124 0.260356017354972
['144:T>C','151:G>T','153:G>A','254:C>T'] 37.5566820493858 1.07641707933884 0.592066935026747 1.81806653210623 0.069053964522264 0.261004815813482
['26:A>G','135:A>G','144:T>C','151:G>T','153:G>A'] 10.4389953771383 1.70772019555745 0.939521784816375 1.81764832189731 0.0691179009996715 0.261088910712269
['68:G>A','147:T>C'] 4.43031116325965 2.21018927841337 1.2165522157515 1.81676482915948 0.0692531303090034 0.261405240368575
['62:A>C','206:C>T'] 3.80939354682341 -3.01160205682791 1.65786355065886 -1.81655604626271 0.0692851187948002 0.261405240368575
['133:T>C','135:A>G','144:T>C','151:G>T','153:G>A'] 17.6796400188639 1.30811939409054 0.72030518311249 1.81606272557705 0.0693607506998453 0.261506592518151
['151:G>T','153:G>A','240:C>T','252:A>G','271:G>T'] 3.77907625527699 -2.9995575598531 1.65188767063228 -1.81583627820466 0.0693954904622653 0.261506592518151
['18:A>C','56:C>T'] 4.8079252620967 2.0665398715964 1.13899121582764 1.81435979740612 0.0696223509208886 0.262203718471152
['104:A>G','135:A>G','144:T>C','151:G>T','153:G>A'] 11.0272599349088 1.57263058802349 0.867317577886663 1.81321194003172 0.0697991389634093 0.262505771081342
['151:G>T','153:G>A','262:A>G'] 7.66753810632152 1.91134472172091 1.05429519072803 1.81291230248432 0.0698453484491943 0.262505771081342
['75:A>G','216:A>G'] 3.13816326404195 2.51924452564782 1.38963499363025 1.81288218647013 0.0698499942673847 0.262505771081342
['68:G>A','144:T>C','151:G>T','153:G>A','231:G>A'] 5.38970637742471 2.07777104141566 1.14636339266143 1.81248900193145 0.0699106717820823 0.262505771081342
['124:A>G','135:A>G','144:T>C','151:G>T','153:G>A'] 7.69785539786794 1.86943202174604 1.03168703103235 1.81201465707619 0.0699839317941364 0.262505771081342
['70:T>C','257:G>A'] 4.01724437679494 -3.08565140894412 1.70289457123687 -1.81200378523898 0.0699856116292508 0.262505771081342
['210:A>T'] 50.5470509446137 -1.15804056489725 0.639117498702625 -1.81193687740988 0.0699959504559861 0.262505771081342
['56:C>G','62:A>G','68:G>A','72:A>C','144:T>C','151:G>T','153:G>A'] 11.435194653023 1.67808216648551 0.926375498643817 1.81144921140743 0.0700713441453987 0.262631255764591
['18:A>C','56:C>A','144:T>C','151:G>T','153:G>A'] 7.22805704959044 1.77115735373809 0.978469555604317 1.81013026270827 0.0702755889577408 0.262838069838449
['72:A>C','144:T>C'] 8.95948354786025 -2.689601526212 1.4865414471024 -1.80930140323678 0.0704041911218009 0.262838069838449
['5:G>A','144:T>C','151:G>T','153:G>A'] 34.967961587781 1.09065818201127 0.602884086979947 1.80906778859391 0.0704404725914883 0.262838069838449
['68:G>A','144:T>C','151:G>T','153:G>A','247:A>G'] 5.87001684417709 1.87852329584126 1.0385617887681 1.8087737447663 0.0704861608031997 0.262838069838449
['46:C>T','72:A>C','147:T>C'] 8.32533098691384 2.2865058223796 1.26444250957067 1.80831141398114 0.070558046416891 0.262838069838449
['79:C>T','144:T>C','151:G>T','153:G>A'] 203.286848057017 -0.900057241226768 0.497964642681707 -1.80747218593605 0.0706886876397452 0.262838069838449
['110:C>A','151:G>T','153:G>A'] 2.2038276183205 2.7555986617626 1.52561716535631 1.80621896786212 0.0708841432521992 NA
['13:DEL:G>.','70:T>G','144:T>C','151:G>T','153:G>A'] 2.2038276183205 2.7555986617626 1.52561716535631 1.80621896786212 0.0708841432521992 NA
['151:G>T','153:G>A','157:C>T'] 2.2038276183205 2.7555986617626 1.52561716535631 1.80621896786212 0.0708841432521992 NA
['151:G>T','153:G>A','177:G>A'] 2.2038276183205 2.7555986617626 1.52561716535631 1.80621896786212 0.0708841432521992 NA
['35:A>T','36:C>A','37:T>C','39:T>C','47:C>T','160:T>A'] 2.2038276183205 2.7555986617626 1.52561716535631 1.80621896786212 0.0708841432521992 NA
['59:A>G','94:C>T'] 2.2038276183205 2.7555986617626 1.52561716535631 1.80621896786212 0.0708841432521992 NA
['60:T>A','244:T>C'] 2.2038276183205 2.7555986617626 1.52561716535631 1.80621896786212 0.0708841432521992 NA
['68:G>A','70:T>G','86:A>G','144:T>C','151:G>T','153:G>A'] 2.2038276183205 2.7555986617626 1.52561716535631 1.80621896786212 0.0708841432521992 NA
['69:G>A','151:G>T','153:G>A'] 2.2038276183205 2.7555986617626 1.52561716535631 1.80621896786212 0.0708841432521992 NA
['95:A>C','97:C>A','144:T>C','151:G>T','153:G>A'] 2.2038276183205 2.7555986617626 1.52561716535631 1.80621896786212 0.0708841432521992 NA
['59:A>C','71:C>T'] 5.67111087851968 2.1196278804225 1.17357993544109 1.80612143784295 0.0708993728912526 0.262838069838449
['70:T>G','174:C>A'] 13.4706882902013 -2.120883198062 1.17428768770148 -1.80610187799325 0.070902427550256 0.262838069838449
['35:A>G','135:A>G','144:T>C','151:G>T','153:G>A'] 7.30043612595935 1.71939804222912 0.952047203982708 1.80600083171963 0.0709182096515236 0.262838069838449
['18:A>C','56:C>G','70:T>C'] 3.76330308596856 -2.99398515044963 1.65813199158382 -1.80563740742365 0.0709749955668071 0.262838069838449
['49:A>T','59:A>G'] 10.110068910439 -2.70382554714358 1.49755096928207 -1.80549817842915 0.0709967603049061 0.262838069838449
['199:T>G'] 54.1581258209654 1.00472968367061 0.556637473895134 1.80499828126896 0.0710749509867809 0.262838069838449
['87:G>A','135:A>G','144:T>C','151:G>T','153:G>A'] 5.8934513784133 2.14370677170611 1.18781466787594 1.80474852658581 0.0711140424386112 0.262838069838449
['49:A>C','56:C>A'] 3.76978985614181 -2.99484252485748 1.65977976072288 -1.80436139524507 0.0711746708352771 0.262838069838449
['144:T>C','151:G>T','153:G>A','217:G>T'] 13.604276988897 1.78866969775794 0.99148446364462 1.80403199782166 0.071226290917818 0.262838069838449
['22:C>T','135:A>G','144:T>C','151:G>T','153:G>A'] 5.3844486543219 2.08669090349556 1.15741980367573 1.80288163108032 0.0714068064106211 0.262838069838449
['16:T>C','56:C>G'] 3.77504757924462 -2.99671641009915 1.6629954982388 -1.80199911140639 0.0715455453670774 0.262838069838449
['47:C>A','62:A>C','70:T>G'] 3.14342098714476 2.50945771218829 1.39295848353653 1.80153087249027 0.0716192458089672 0.262838069838449
['59:A>G','99:T>C'] 3.14342098714476 2.50945771218829 1.39295848353653 1.80153087249027 0.0716192458089672 0.262838069838449
['62:A>C','144:T>C','151:G>T','153:G>A','261:G>A'] 3.14342098714476 2.50945771218829 1.39295848353653 1.80153087249027 0.0716192458089672 0.262838069838449
['62:A>C','72:A>C','225:T>G'] 3.14342098714476 2.50945771218829 1.39295848353653 1.80153087249027 0.0716192458089672 0.262838069838449
['65:T>C','259:G>A'] 3.14342098714476 2.50945771218829 1.39295848353653 1.80153087249027 0.0716192458089672 0.262838069838449
['68:G>A','144:T>C','151:G>T','153:G>A','246:C>T'] 3.14342098714476 2.50945771218829 1.39295848353653 1.80153087249027 0.0716192458089672 0.262838069838449
['68:G>A','70:T>G','72:A>C','75:A>G'] 3.14342098714476 2.50945771218829 1.39295848353653 1.80153087249027 0.0716192458089672 0.262838069838449
['81:A>G','119:T>C'] 3.14342098714476 2.50945771218829 1.39295848353653 1.80153087249027 0.0716192458089672 0.262838069838449
['83:A>G','223:A>G'] 3.14342098714476 2.50945771218829 1.39295848353653 1.80153087249027 0.0716192458089672 0.262838069838449
['107:C>A','116:T>C','144:T>C','151:G>T','153:G>A'] 3.13290554093914 2.53142883551194 1.40521468706299 1.80145344253611 0.0716314392155473 0.262838069838449
['107:C>A','170:T>A','171:A>C','172:C>T','174:C>T','182:T>C','188:A>G'] 3.13290554093914 2.53142883551194 1.40521468706299 1.80145344253611 0.0716314392155473 0.262838069838449
['18:A>C','91:G>T'] 3.13290554093914 2.53142883551194 1.40521468706299 1.80145344253611 0.0716314392155473 0.262838069838449
['223:A>G','244:T>C'] 3.13290554093914 2.53142883551194 1.40521468706299 1.80145344253611 0.0716314392155473 0.262838069838449
['60:T>G','62:A>C','68:G>A'] 3.13290554093914 2.53142883551194 1.40521468706299 1.80145344253611 0.0716314392155473 0.262838069838449
['62:A>G','67:A>C','68:G>A','144:T>C','151:G>T','153:G>A'] 3.13290554093914 2.53142883551194 1.40521468706299 1.80145344253611 0.0716314392155473 0.262838069838449
['65:T>C','70:T>G','83:A>C'] 3.13290554093914 2.53142883551194 1.40521468706299 1.80145344253611 0.0716314392155473 0.262838069838449
['84:C>A','151:G>T','153:G>A'] 3.13290554093914 2.53142883551194 1.40521468706299 1.80145344253611 0.0716314392155473 0.262838069838449
['88:C>A','95:A>C'] 3.13290554093914 2.53142883551194 1.40521468706299 1.80145344253611 0.0716314392155473 0.262838069838449
['65:T>C','81:A>T'] 3.72772807131932 -2.97991076207345 1.65420462369502 -1.80141605179242 0.0716373279920537 0.262838069838449
['56:C>A','70:T>C','72:A>G','144:T>C','151:G>T','153:G>A'] 4.08436573006104 -3.1094159068264 1.72709477315282 -1.80037364200353 0.0718016598719051 0.263286765677835
['60:T>G','151:G>T','153:G>A'] 5.8081532140138 1.94208885891218 1.0789555911164 1.79997107842289 0.0718652050709052 0.263365581836793
['144:T>C','151:G>T','153:G>A','197:G>T'] 11.0786081188664 1.54727688611272 0.860139511121527 1.79886735361713 0.0720396658455206 0.263850542216664
['62:A>C','266:A>G'] 3.72247034821651 -2.97803314724978 1.65606604234144 -1.79825747953824 0.0721362145708542 0.264049743925926
['247:A>G'] 204.062315172828 -0.871261897889828 0.485224355727987 -1.79558566589813 0.0725604372600964 0.265441250789806
['243:C>G'] 7.68208222855951 1.88911377291381 1.05223758573549 1.79533006473377 0.0726011276709145 0.265441250789806
['151:G>T','153:G>A','227:A>G'] 6.73723113663244 1.91749675531186 1.06827654241597 1.79494417332738 0.0726625950137127 0.265458246767957
['62:A>C','70:T>C','77:T>G'] 3.70266850287571 -2.96944990577886 1.65450276128865 -1.7947687820515 0.0726905465762489 0.265458246767957
['70:T>G','118:C>T'] 3.71318394908133 -2.97322618810915 1.65764755618598 -1.7936419457886 0.0728703369421838 0.265938041149038
['62:A>C','77:T>C'] 3.69215305667009 -2.96567527233687 1.65364847467434 -1.79341336309152 0.0729068524114478 0.265938041149038
['70:T>G','79:C>A'] 8.20322543306393 1.72416708183957 0.961534892415698 1.79314042104897 0.0729504737794763 0.265942268498755
['77:T>G','98:A>G'] 4.02115072580573 2.50925726915289 1.40033082233124 1.7919031911156 0.0731484747259473 0.26650895707307
['27:A>T','28:T>C'] 2.20908534142331 2.74105025170863 1.53010019931938 1.79141879265678 0.0732261154391342 NA
['65:T>C','107:C>A','151:G>T','153:G>A'] 2.20908534142331 2.74105025170863 1.53010019931938 1.79141879265678 0.0732261154391342 NA
['65:T>C','66:G>T','68:G>A','70:T>G'] 2.20908534142331 2.74105025170863 1.53010019931938 1.79141879265678 0.0732261154391342 NA
['68:G>A','144:T>C','151:G>T','153:G>A','165:C>T'] 2.20908534142331 2.74105025170863 1.53010019931938 1.79141879265678 0.0732261154391342 NA
['68:G>A','70:T>G','104:A>G'] 2.20908534142331 2.74105025170863 1.53010019931938 1.79141879265678 0.0732261154391342 NA
['83:A>C','112:T>A'] 2.20908534142331 2.74105025170863 1.53010019931938 1.79141879265678 0.0732261154391342 NA
['144:T>C','151:G>T','153:G>A','262:A>C'] 304.702097382761 0.977671571320168 0.545853393866936 1.7910881974996 0.0732791428333663 0.266707216520927
['75:A>G','107:C>A'] 8.68716858871173 1.81717971449471 1.01459889153505 1.79103262348866 0.0732880599764514 0.266707216520927
['59:A>G','144:T>C'] 3.9056031445655 -3.04853066067559 1.702621311623 -1.79049248348103 0.0733747745353202 0.266757616551781
['70:T>G','113:C>T','144:T>C','151:G>T','153:G>A'] 4.02640844890854 2.49649521096642 1.39457264863761 1.7901507055981 0.0734296872002668 0.266757616551781
['70:T>G','174:C>G'] 4.02640844890854 2.49649521096642 1.39457264863761 1.7901507055981 0.0734296872002668 0.266757616551781
['70:T>G','220:T>A','235:T>C'] 3.68163761046447 -2.96189145793817 1.65513544149995 -1.78951606235559 0.0735317430215753 0.266973511040073
['25:T>C','135:A>G','144:T>C','151:G>T','153:G>A'] 9.20994015515429 1.66240739296244 0.929450034839091 1.78859253391737 0.0736804611379642 0.26735847514894
['135:A>G','144:T>C','151:G>T','153:G>A','249:T>C'] 9.20468243205148 1.66620246068172 0.932675682115551 1.78647571994408 0.0740222650869893 0.268443223068798
['18:A>C','137:C>T'] 7.1148452354695 1.85900556856796 1.04108178159894 1.78564796870503 0.0741562748864161 0.268773581952329
['182:T>A'] 66.1588601241132 -1.07097397837427 0.600211406735756 -1.78432793238428 0.0743703939741986 0.269257770603134
['70:T>G','170:T>C'] 46.7958439256679 -1.22470697181886 0.686381693268108 -1.78429434209935 0.0743758491367431 0.269257770603134
['68:G>A','72:A>C','144:T>C','151:G>T','153:G>A'] 432.558264251531 1.07227784443882 0.601202507474879 1.78355517667834 0.0744959745927947 0.26935444889497
['19:C>T','151:G>T','153:G>A'] 4.81318298519951 2.0570810595778 1.15354763287282 1.78326494802369 0.0745431844167874 0.26935444889497
['34:C>T','65:T>C'] 4.51197663876374 2.06154210041323 1.15614802029874 1.78311259822989 0.0745679760617843 0.26935444889497
['72:A>C','81:A>G'] 3.67112216425885 -2.95808732388289 1.65898366337194 -1.78307200317481 0.07457458316843 0.26935444889497
['59:A>C','62:A>C','70:T>G'] 15.7178679039255 -1.88243818680366 1.05643172580191 -1.7818834296885 0.0747682432541378 0.269898275216522
['72:A>C','242:A>G'] 3.64606259581524 -2.94747238088623 1.65525531304316 -1.78067537839063 0.0749654976932701 0.270454442426815
['151:G>T','153:G>A','230:C>T'] 4.50146119255811 2.07348234183079 1.16487693383886 1.78000120149827 0.0750757640653807 0.270540569816732
['41:G>A','62:A>C'] 4.50146119255811 2.07348234183079 1.16487693383886 1.78000120149827 0.0750757640653807 0.270540569816732
['49:A>T','70:T>C','144:T>C','151:G>T','153:G>A'] 3.66709348822648 -2.95512213173643 1.66046012100982 -1.77970075543835 0.0751249467754073 0.270562128610912
['39:T>C'] 314.04446050518 0.827683985931428 0.465245596136503 1.77902594415657 0.0752355085921851 0.270804592133825
['226:G>T'] 31.8835401105961 1.26293332916418 0.710038331596396 1.77868330900488 0.0752916971394058 0.270851177015565
['70:T>C','79:C>T','144:T>C','151:G>T','153:G>A'] 3.63554714960962 -2.94364294470699 1.65620950005807 -1.77733731427321 0.0755127577837101 0.271432855556166
['18:A>C','281:C>A'] 6.68062522957197 1.98463598991025 1.11673875654156 1.77717123032113 0.075540071408973 0.271432855556166
['144:T>C','151:G>T','153:G>A','207:G>A'] 93.5406454805489 0.921051371942906 0.518396503779546 1.77673145020784 0.0756124351595522 0.271460971649319
['56:C>G','65:T>C','68:G>A','70:T>G'] 18.523023789946 1.35362256553103 0.761918785844184 1.77659691646959 0.0756345833511196 0.271460971649319
['144:T>C','151:G>T','153:G>A','248:C>T'] 26.3943363090857 1.1506609995628 0.648158092751246 1.77527830390664 0.075851945962666 0.272085187608349
['27:A>T','65:T>C'] 3.63028942650681 -2.94172208293575 1.65759330576422 -1.77469471715771 0.0759483080878605 0.272274901862776
['59:A>G','66:G>T','70:T>G','72:A>C'] 4.01589300270292 2.5326362383586 1.42746899438671 1.77421453517924 0.0760276708455668 0.272403491136033
['280:T>A'] 118.978571898443 2.15078287559391 1.21292388580045 1.77322163473971 0.0761919884569617 0.272836148488251
['68:G>A','144:T>C','151:G>T','153:G>A','191:A>G'] 6.51852332563423 2.21179329225655 1.24769940230172 1.77269724436535 0.0762788879745536 0.272991243076931
['144:T>C','151:G>T','153:G>A','214:G>T'] 16.1938438770916 1.34321265323206 0.758183942590259 1.77161843950837 0.0764579166759964 0.273475689401351
['56:C>G','62:A>C','70:T>A'] 8.7395466897916 -2.65000712678377 1.49648479537538 -1.77082128396703 0.0765904254183011 0.273793284471929
['144:T>C','151:G>T','153:G>A','236:C>T'] 50.8743579775958 1.03538680499142 0.58498029666314 1.76995158793809 0.0767352058610427 0.274013194800907
['9:C>T','151:G>T','153:G>A'] 4.03166617201135 2.49308758187926 1.40871502391613 1.76976005760814 0.0767671203469662 0.274013194800907
['121:A>G','135:A>G','144:T>C','151:G>T','153:G>A'] 6.85044295075339 1.79672221315831 1.01529025458597 1.76966360608966 0.076783196052306 0.274013194800907
['151:G>T','153:G>A','160:T>C'] 4.3894784255076 2.28846172457734 1.2940935144375 1.76838976399017 0.0769957666107201 0.274134057903162
['56:C>G','62:A>C','68:G>A','70:T>G','72:A>C','144:T>C','151:G>T','153:G>A'] 7.7492035818256 1.81968849386092 1.02964698263334 1.76729357202313 0.0771790757982989 0.274134057903162
['26:A>G','72:A>C','93:C>G','144:T>C','151:G>T','153:G>A'] 3.14867871024757 2.50112000434877 1.41549904200627 1.76695280613103 0.0772361323084593 0.274134057903162
['29:DEL:C>.','67:A>G'] 3.14867871024757 2.50112000434877 1.41549904200627 1.76695280613103 0.0772361323084593 0.274134057903162
['35:A>T','36:C>A','37:T>C','39:T>C','47:C>T','174:C>T'] 3.14867871024757 2.50112000434877 1.41549904200627 1.76695280613103 0.0772361323084593 0.274134057903162
['35:A>T','36:C>A','37:T>C','39:T>C','47:C>T','68:G>A','72:A>C','144:T>C','151:G>T','153:G>A'] 3.14867871024757 2.50112000434877 1.41549904200627 1.76695280613103 0.0772361323084593 0.274134057903162
['5:G>A','70:T>G','144:T>C','151:G>T','153:G>A'] 3.14867871024757 2.50112000434877 1.41549904200627 1.76695280613103 0.0772361323084593 0.274134057903162
['68:G>A','144:T>C','151:G>T','153:G>A','250:DEL:C>.'] 3.14867871024757 2.50112000434877 1.41549904200627 1.76695280613103 0.0772361323084593 0.274134057903162
['70:T>G','181:C>A'] 3.14867871024757 2.50112000434877 1.41549904200627 1.76695280613103 0.0772361323084593 0.274134057903162
['144:T>C','151:G>T','153:G>A','239:G>A'] 197.374579398271 1.22582601120439 0.693795100740912 1.76684155004167 0.0772547680343415 0.274134057903162
['59:A>G','60:T>A','70:T>G'] 18.6180043406177 1.32134144063861 0.748015727872314 1.76646210955629 0.0773183530015006 0.274204328906228
['56:C>G','70:T>C','135:A>G','144:T>C','151:G>T','153:G>A'] 9.65967974809612 -2.62561642672648 1.48709663107109 -1.76559906859272 0.0774631364038587 0.274439359289739
['240:DEL:C>.'] 16.2244158616068 -1.78232708312135 1.00950549544939 -1.76554470595321 0.0774722636474947 0.274439359289739
['62:A>C','70:T>C','144:T>C','151:G>T','153:G>A'] 171.880385500524 -1.07059134750666 0.606535173307285 -1.76509359163624 0.0775480375241867 0.274477028299258
['86:A>C','90:T>G'] 3.58945668875476 -2.92515943764698 1.65743683425589 -1.76486933148209 0.0775857290636695 0.274477028299258
['135:A>G','144:T>C','151:G>T','153:G>A','191:A>G'] 9.77717382051357 1.5419331361894 0.873841035455171 1.76454649487389 0.0776400146086767 0.274477028299258
['39:T>C','70:T>G'] 29.022318926551 1.12088582543642 0.63526492395098 1.76443839912514 0.0776581980115417 0.274477028299258
['68:G>A','70:T>G','72:A>C','135:A>G','144:T>C','151:G>T','153:G>A'] 5.80289549091099 1.94539796181016 1.10285382228585 1.76396719356513 0.0777375027075795 0.274602357280073
['62:A>C','170:T>A'] 3.61451625719838 -2.93591838765441 1.66537461483722 -1.76291770121726 0.0779143711087027 0.275071987741717
['65:T>C','70:T>G','72:A>T'] 3.87897299423038 -3.03497432652538 1.72261737289562 -1.76183891691732 0.0780965173950268 0.27555971180003
['56:C>G','68:G>A','70:T>G','77:T>G','144:T>C','151:G>T','153:G>A'] 6.2779515622913 2.13420528284296 1.21169232801923 1.76134257310333 0.0781804384514487 0.275700498885937
['135:A>G','144:T>C','151:G>T','153:G>A','170:T>A'] 3.68566628649684 -2.96464572967554 1.6851862077707 -1.75923925558198 0.0785368792388799 0.27680161771137
['35:A>T','36:C>A','37:T>C','39:T>C','47:C>T','107:C>A','144:T>C','151:G>T','153:G>A'] 5.91610730503194 1.82766329079618 1.03972912826652 1.75782638103382 0.0787770551408037 0.277273110789168
['151:G>T','153:G>A','182:T>C'] 6.84518522765058 1.80222332415159 1.02529935045959 1.75775330721096 0.078789493264928 0.277273110789168
['70:T>G','144:T>C','151:G>T','153:G>A','199:T>A','215:G>C','216:A>T','230:C>T'] 3.60925853409557 -2.93396584809733 1.66923475021961 -1.7576712009568 0.0788034707336291 0.277273110789168
['144:T>C','151:G>T','153:G>A','180:G>A','207:G>A','220:T>C','235:T>C','281:C>A'] 58.5130614774389 1.4773210928251 0.841456352134928 1.75567168644799 0.0791444840061107 0.278247145723695
['60:T>C','62:A>C','67:A>G','70:T>G'] 5.8554727219391 1.90010939161379 1.08235821002268 1.7555273051183 0.0791691543476968 0.278247145723695
['49:A>C','59:A>G','144:T>C','151:G>T','153:G>A'] 5.44105456138237 1.99937186206335 1.13938112610208 1.75478759149133 0.0792956468430757 0.278326722876741
['18:A>C','40:G>A'] 5.37393320811628 2.11148770358299 1.20340847653918 1.75458935577328 0.0793295734526219 0.278326722876741
['62:A>C','150:C>G'] 16.1480081092055 -1.77343714850098 1.01079726588772 -1.75449341658387 0.0793459969891032 0.278326722876741
['26:A>G','70:T>G','93:C>G'] 3.55913939720834 -2.91232300018076 1.66005262914925 -1.75435582525675 0.0793695556534982 0.278326722876741
['205:C>A'] 49.7307377243939 -1.12419869224841 0.641103799188176 -1.75353615697173 0.0795100188016391 0.278411919772263
['59:A>G','71:C>T'] 3.54862395100272 -2.90839893876974 1.65860878183236 -1.75351714679616 0.0795132788928689 0.278411919772263
['144:T>C','151:G>T','153:G>A','155:.>INS:G'] 7.42253835207852 1.85193601695847 1.056175480855 1.75343591148251 0.0795272113160752 0.278411919772263
['128:A>C','135:A>G','144:T>C','151:G>T','153:G>A'] 13.782998488733 1.37035871595508 0.78170158961797 1.75304583507985 0.0795941397906047 0.278490557267351
['56:C>G','65:T>C','144:T>C','151:G>T','153:G>A'] 64.132846415528 -1.0551742764414 0.602056910538752 -1.75261550523052 0.0796680279795483 0.278577846902644
['56:C>G','62:A>C','65:T>C'] 41.0256526180078 -1.19570184019863 0.682329226901048 -1.75238256410205 0.0797080475250739 0.278577846902644
['70:T>G','127:C>T','144:T>C','151:G>T','153:G>A'] 5.3699045320839 2.13993713297731 1.22201457773806 1.7511551596531 0.0799191869546937 0.278934425429015
['45:G>A','135:A>G','144:T>C','151:G>T','153:G>A'] 5.43579683827956 2.00679486719738 1.14607656032704 1.75101292240436 0.0799436841202429 0.278934425429015
['56:C>G','238:C>T'] 5.43579683827956 2.00679486719738 1.14607656032704 1.75101292240436 0.0799436841202429 0.278934425429015
['65:T>C','70:T>G','72:A>G'] 28.1449695356111 -1.40787563844206 0.804532488976405 -1.74993012430521 0.080130371840052 0.279430132981206
['144:T>C','151:G>T','153:G>A','275:C>A'] 13.020884206018 1.4371627941312 0.821636781498614 1.74914612696611 0.0802657635997879 0.279625469807795
['47:C>T','65:T>C'] 9.81397788223324 1.52474801991574 0.871738515778024 1.74908873741216 0.0802756817362951 0.279625469807795
['70:T>G','233:G>A'] 3.58017028961958 -2.92019451212971 1.67027734868414 -1.74832911098883 0.0804070551835884 0.279927396673048
['70:T>G','98:A>C','144:T>C','151:G>T','153:G>A'] 4.83298483054031 2.02142684469698 1.1568346908628 1.74737744352163 0.0805718875275473 0.280345406436127
['68:G>A','144:T>C','151:G>T','153:G>A','173:T>C'] 10.7628576501927 1.51266280853839 0.86624458806973 1.74623060203941 0.0807708892575712 0.280658202945869
['135:A>G','144:T>C','151:G>T','153:G>A','178:A>G'] 9.96394263348869 1.83147488638442 1.04906686484499 1.74581330109501 0.0808433989314127 0.280658202945869
['144:T>C','151:G>T','153:G>A','201:G>T'] 10.2324247188223 1.50384413468944 0.861459616670444 1.74569313011075 0.080864289485539 0.280658202945869
['104:A>G'] 216.845948886355 -0.836969946996749 0.479448942642734 -1.74569150655198 0.0808645717554105 0.280658202945869
['70:T>G','173:T>C'] 63.7228085047504 -1.24574042397707 0.713658592379019 -1.7455691520848 0.0808858464501506 0.280658202945869
['62:A>C','125:T>A'] 3.75681631579531 -2.9926084709882 1.7160791014702 -1.7438639445142 0.0811828170378671 0.281532659528329
['21:C>T','135:A>G','144:T>C','151:G>T','153:G>A'] 6.7833215974873 1.86920559248252 1.07329290293366 1.74156149488492 0.0815852039834899 0.282771517735804
['18:A>C','62:A>G'] 14.1419853369838 1.49396610645638 0.858569813035761 1.74006363113788 0.0818478454483843 0.283524920377893
['203:A>C'] 29.3142843979465 -1.42801755444144 0.820962831029126 -1.73944239674205 0.0819569762158752 0.283746015500291
['62:A>C','279:C>A'] 3.49727576704505 -2.88746324254339 1.66039476843709 -1.73902212740728 0.0820308708348643 0.283844941457876
['68:G>T','72:A>C'] 8.3071508480497 1.65364687439325 0.951163943671761 1.73855084120379 0.0821137998503935 0.283975001912211
['68:G>A','70:T>C','93:C>G'] 3.52882210566191 -2.89941149240991 1.67034068245837 -1.73582043642895 0.0825955894236182 0.285483541147969
['41:G>T','144:T>C','151:G>T','153:G>A'] 26.6312753835332 1.1104078464384 0.640579472503873 1.73344275628764 0.0830170036639874 0.286781849943493
['103:G>C','144:T>C','151:G>T','153:G>A'] 14.3852220905819 -2.05118723996276 1.18404805497413 -1.73235134447949 0.0832110253676043 0.287293633890466
['38:T>A','70:T>G'] 7.39787477077187 1.64356686949658 0.948915333993897 1.7320479610957 0.0832650234284247 0.287321675885523
['62:A>C','249:T>C'] 3.48150259773662 -2.88147247010072 1.66406020168712 -1.73159148159383 0.08334632397076 0.287418829022311
['59:A>G','70:T>G','107:C>A'] 5.94239592054599 1.80622958755386 1.04323438375284 1.73137467062415 0.0833849612539581 0.287418829022311
['77:T>G','93:C>G','144:T>C','151:G>T','153:G>A'] 3.58822764168433 -2.92604588085235 1.69043771572006 -1.73093977591832 0.0834625063726389 0.287527875364047
['32:A>C','56:C>G'] 3.51181988928305 -2.89452740061593 1.67356670291369 -1.72955604074612 0.083709625783003 0.288220663155002
['144:T>C','151:G>T','153:G>A','240:C>T','252:A>G'] 3.54739490393228 -2.90938518394618 1.68386122168402 -1.72780579924307 0.0840230473358805 0.289034387557481
['62:A>C','170:T>A','171:A>C','172:C>T','174:C>T','182:T>C','188:A>G'] 14.4407880415946 1.40209123387421 0.811526425183786 1.72772098401685 0.0840382595788236 0.289034387557481
['67:A>G','97:C>A','146:G>A'] 3.45644302929301 -2.87025357558573 1.66254541867797 -1.72642115116958 0.0842716733001098 0.289678095432814
['69:G>A'] 100.007032031416 0.900943186672114 0.521966362764389 1.72605602763485 0.0843373336060946 0.289735011257869
['40:DEL:G>.','70:T>G'] 3.54459527497034 -2.90543916138147 1.68351744558792 -1.72581470361112 0.0843807537177635 0.289735011257869
['70:T>G','274:T>C'] 11.8647975769978 -2.07807278456864 1.20503379166565 -1.72449337017864 0.0846188147901507 0.290318810640806
['149:DEL:GC>.'] 48.5956929009343 -1.29462689025752 0.750800949903498 -1.72432772018192 0.0846486977942614 0.290318810640806
['79:C>A'] 48.1210130266709 1.222668341454 0.709172889969488 1.72407653866549 0.0846940268399319 0.290318810640806
['18:A>G','59:A>G'] 6.26217839298287 2.17676200508613 1.26273798653767 1.72384297320036 0.0847361944517631 0.290318810640806
['62:A>C','70:T>G','72:A>C','144:T>C','151:G>T','153:G>A'] 12.7938754996165 -2.02700255797327 1.17635754249175 -1.72311774673514 0.0848672341591157 0.290410313633299
['70:T>C','133:T>A','144:T>C','151:G>T','153:G>A'] 3.47747392170425 -2.87832757045281 1.67059463849244 -1.72293595593617 0.084900107251241 0.290410313633299
['11:G>C','144:T>C','151:G>T','153:G>A'] 6.91756430401949 1.734620058552 1.00678765261815 1.72292543918384 0.0849020093026617 0.290410313633299
['70:T>G','195:T>G'] 3.44066985998458 -2.8641988338477 1.66335297136583 -1.7219428967598 0.0850798632187952 0.29085981623325
['83:A>C','133:T>G'] 9.2349997235979 1.64915449552273 0.958845279587928 1.71993806574453 0.0854437002170682 0.29180422838654
['80:G>A','144:T>C','151:G>T','153:G>A'] 116.792346121302 0.877280850917715 0.510512291473081 1.7184323777716 0.0857177788690799 0.29180422838654
['56:C>G','116:T>C'] 3.46572942842819 -2.87541521665417 1.67360698357564 -1.71809465715235 0.085779351217614 0.29180422838654
['68:G>A','144:T>C','151:G>T','153:G>A','225:T>G'] 4.86453116915717 1.98900098409258 1.15778241760318 1.71794022249032 0.0858075192517847 0.29180422838654
['62:A>C','281:C>T'] 3.48798936790987 -2.88238936348157 1.67841009674605 -1.71733318875386 0.0859183113127238 0.29180422838654
['150:C>G','153:G>A'] 3.1842537248968 2.37161908183821 1.38161015486451 1.71656170410153 0.0860592847108888 0.29180422838654
['29:C>T','59:A>G'] 3.1842537248968 2.37161908183821 1.38161015486451 1.71656170410153 0.0860592847108888 0.29180422838654
['31:C>T','65:T>C','70:T>G'] 3.1842537248968 2.37161908183821 1.38161015486451 1.71656170410153 0.0860592847108888 0.29180422838654
['46:C>T','68:G>A','70:T>G','144:T>C','151:G>T','153:G>A'] 3.1842537248968 2.37161908183821 1.38161015486451 1.71656170410153 0.0860592847108888 0.29180422838654
['56:C>G','70:T>G','135:A>G'] 3.1842537248968 2.37161908183821 1.38161015486451 1.71656170410153 0.0860592847108888 0.29180422838654
['75:A>G','166:C>T'] 3.1842537248968 2.37161908183821 1.38161015486451 1.71656170410153 0.0860592847108888 0.29180422838654
['17:DEL:C>.','70:T>G'] 4.5633248227214 1.98061650565466 1.15402588087445 1.71626697327955 0.0861131901851093 0.29180422838654
['56:C>T','62:A>G'] 4.5633248227214 1.98061650565466 1.15402588087445 1.71626697327955 0.0861131901851093 0.29180422838654
['70:T>G','242:A>G'] 20.1061273212883 -1.5576731230004 0.907671824885887 -1.71611928484861 0.0861402122588895 0.29180422838654
['13:.>INS:G','151:G>T','153:G>A'] 3.18951144799961 2.36160383489949 1.37689362535056 1.71516796317379 0.0863144367162454 0.29180422838654
['151:G>T','153:G>A','209:G>A'] 3.18951144799961 2.36160383489949 1.37689362535056 1.71516796317379 0.0863144367162454 0.29180422838654
['62:A>C','72:A>C','188:A>G'] 3.18951144799961 2.36160383489949 1.37689362535056 1.71516796317379 0.0863144367162454 0.29180422838654
['68:G>A','160:T>A'] 3.18951144799961 2.36160383489949 1.37689362535056 1.71516796317379 0.0863144367162454 0.29180422838654
['7:C>A','72:A>C'] 3.18951144799961 2.36160383489949 1.37689362535056 1.71516796317379 0.0863144367162454 0.29180422838654
['87:G>A','107:C>A'] 3.18951144799961 2.36160383489949 1.37689362535056 1.71516796317379 0.0863144367162454 0.29180422838654
['49:A>C','151:G>T','153:G>A'] 8.33033180002178 -2.57443797092887 1.50107899926583 -1.7150582828672 0.0863345417851284 0.29180422838654
['144:T>C','151:G>T','153:G>A','226:G>T'] 9.8798701884289 1.48473838401121 0.866348228693254 1.71378936879769 0.0865674165922032 0.292433511389951
['70:T>G','89:C>A'] 10.1547912470814 1.67667553652459 0.979091768498877 1.71248047473142 0.0868081598368815 0.292937492135135
['144:T>C','151:G>T','153:G>A','215:G>C','216:A>T','230:C>T'] 3.41035256843815 -2.85079537315309 1.66483054892091 -1.71236368470105 0.0868296671208991 0.292937492135135
['62:A>C','103:G>A'] 3.46047170532538 -2.87337493233599 1.67816177189086 -1.7122156996214 0.0868569252586532 0.292937492135135
['70:T>G','139:G>A'] 24.2806685911305 1.16551899183594 0.68096708769513 1.71156435148851 0.0869769825692753 0.29318452197598
['70:T>G','144:T>C','151:G>T','153:G>A','262:A>T','268:C>G','281:C>A'] 3.42612573774659 -2.85693353494293 1.67098708858212 -1.70972807298417 0.0873161690126904 0.294169535517203
['77:T>G','81:A>C'] 3.57238326993948 2.13904092512354 1.25247758380958 1.7078476715067 0.0876646109186528 0.29505428706373
['18:A>C','167:A>G'] 5.9621977658868 1.77852166981647 1.04152780632857 1.70760843734536 0.0877090217738008 0.29505428706373
['70:T>G','137:C>A','144:T>C','151:G>T','153:G>A'] 3.4313834608494 -2.85898700934315 1.67432363756705 -1.70754742105745 0.0877203515950582 0.29505428706373
['62:A>G','68:G>A','72:A>G','135:A>G','144:T>C','151:G>T','153:G>A'] 3.45917145581853 2.33347458283472 1.36697002702283 1.70704151276591 0.0878143367534396 0.29505428706373
['68:G>A','111:G>C','135:A>G','144:T>C','151:G>T','153:G>A'] 3.45917145581853 2.33347458283472 1.36697002702283 1.70704151276591 0.0878143367534396 0.29505428706373
['144:T>C','151:G>T','153:G>A','166:C>T','239:G>A','254:C>T'] 37.7637009301285 -1.20957441335331 0.709164502857965 -1.70563304914257 0.0880764220755439 0.295776209897658
['177:G>T'] 45.6673917371138 0.986280227728878 0.578395532350018 1.70520028694141 0.0881570765307735 0.295814931654492
['65:T>C','203:A>G'] 3.56562616738158 -2.91356676503438 1.70877499339556 -1.70506168237209 0.0881829210321433 0.295814931654492
['135:A>G','144:T>C','151:G>T','153:G>A','258:G>A'] 3.57764099304229 2.13233204103278 1.25095888867111 1.70455804770526 0.0882768812489613 0.295814931654492
['56:C>G','69:G>A','144:T>C','151:G>T','153:G>A'] 3.57764099304229 2.13233204103278 1.25095888867111 1.70455804770526 0.0882768812489613 0.295814931654492
['59:A>G','65:T>C','72:A>C','144:T>C','151:G>T','153:G>A'] 4.52774980807216 2.04220917385001 1.19929320209655 1.70284395032 0.0885972754924326 0.296729805566367
['114:T>G','151:G>T','153:G>A'] 2.25517580227817 2.55815404209329 1.50368350178352 1.70125830273396 0.0888944941242149 NA
['59:A>G','148:G>A'] 2.25517580227817 2.55815404209329 1.50368350178352 1.70125830273396 0.0888944941242149 NA
['63:C>A','70:T>G','72:A>G'] 2.25517580227817 2.55815404209329 1.50368350178352 1.70125830273396 0.0888944941242149 NA
['7:C>A','18:A>C'] 2.25517580227817 2.55815404209329 1.50368350178352 1.70125830273396 0.0888944941242149 NA
['70:T>C','128:DEL:A>.','144:T>C','151:G>T','153:G>A'] 2.25517580227817 2.55815404209329 1.50368350178352 1.70125830273396 0.0888944941242149 NA
['72:A>C','144:T>C','151:G>T','153:G>A','176:G>A'] 2.25517580227817 2.55815404209329 1.50368350178352 1.70125830273396 0.0888944941242149 NA
['79:C>T','137:C>T'] 2.25517580227817 2.55815404209329 1.50368350178352 1.70125830273396 0.0888944941242149 NA
['194:A>T'] 29.2963902308829 1.28460279292202 0.756136117842384 1.69890415575916 0.0893372438746085 0.298759646477782
['71:C>T','144:T>C','151:G>T','153:G>A'] 43.5460148573764 1.04637318172114 0.615970801714279 1.69873828241377 0.0893685069093167 0.298759646477782
['133:T>G','225:T>G'] 3.17899600179399 2.38414002241501 1.40373677578642 1.69842385234891 0.0894277934029088 0.298759646477782
['99:T>A','151:G>T','153:G>A'] 3.17899600179399 2.38414002241501 1.40373677578642 1.69842385234891 0.0894277934029088 0.298759646477782
['70:T>G','79:C>T','144:T>C','151:G>T','153:G>A'] 18.3219211343114 -1.66331298931407 0.979803700334057 -1.69759819109376 0.0895836244786263 0.298759646477782
['18:A>C','36:C>A'] 2.24991807917536 2.56843914214108 1.51371042097021 1.69678368237357 0.0897375648449325 NA
['27:A>G','56:C>G','70:T>G'] 2.24991807917536 2.56843914214108 1.51371042097021 1.69678368237357 0.0897375648449325 NA
['52:C>A','135:A>G','144:T>C','151:G>T','153:G>A'] 2.24991807917536 2.56843914214108 1.51371042097021 1.69678368237357 0.0897375648449325 NA
['56:C>A','68:G>A','70:T>A','144:T>C','151:G>T','153:G>A'] 2.24991807917536 2.56843914214108 1.51371042097021 1.69678368237357 0.0897375648449325 NA
['56:C>A','93:C>T'] 2.24991807917536 2.56843914214108 1.51371042097021 1.69678368237357 0.0897375648449325 NA
['75:A>G','229:C>T'] 2.24991807917536 2.56843914214108 1.51371042097021 1.69678368237357 0.0897375648449325 NA
['56:C>G','63:C>A','70:T>G','144:T>C','151:G>T','153:G>A'] 4.56858254582421 1.97464498995732 1.16389025564459 1.69659036183245 0.0897741332592447 0.298759646477782
['68:G>A','210:A>G'] 4.56858254582421 1.97464498995732 1.16389025564459 1.69659036183245 0.0897741332592447 0.298759646477782
['60:T>A','61:C>A'] 4.07775663286621 2.35437888436775 1.38799653256302 1.6962426267883 0.0898399408385111 0.298759646477782
['77:T>G','203:A>G'] 4.07775663286621 2.35437888436775 1.38799653256302 1.6962426267883 0.0898399408385111 0.298759646477782
['93:C>A','133:T>G'] 4.07775663286621 2.35437888436775 1.38799653256302 1.6962426267883 0.0898399408385111 0.298759646477782
['59:A>G','70:T>G','75:A>G'] 18.3022505442132 1.24794886951782 0.735780405343515 1.69608875209879 0.0898690734493152 0.298759646477782
['142:C>G'] 47.6878785009162 -1.18048107400224 0.696212269541952 -1.69557637181386 0.0899661356213621 0.298759646477782
['59:A>T','144:T>C','151:G>T','153:G>A'] 31.6515283740606 -1.45202317415428 0.856419693200339 -1.69545747918085 0.0899886699681321 0.298759646477782
['29:C>T','65:T>C'] 3.19476917110242 2.35321834488883 1.38827139465468 1.69507082977402 0.090061985079044 0.298759646477782
['56:C>G','70:T>G','184:A>G'] 3.19476917110242 2.35321834488883 1.38827139465468 1.69507082977402 0.090061985079044 0.298759646477782
['68:G>A','214:G>A'] 3.19476917110242 2.35321834488883 1.38827139465468 1.69507082977402 0.090061985079044 0.298759646477782
['68:G>C','72:A>C','144:T>C','151:G>T','153:G>A'] 3.19476917110242 2.35321834488883 1.38827139465468 1.69507082977402 0.090061985079044 0.298759646477782
['72:A>C','169:C>T'] 3.19476917110242 2.35321834488883 1.38827139465468 1.69507082977402 0.090061985079044 0.298759646477782
['70:T>C','144:T>C','151:G>T','153:G>A','279:C>A'] 3.38003527689173 -2.83730005036305 1.67461677755935 -1.69429811547585 0.0902086485049609 0.299087753089767
['180:G>T'] 25.5040701028747 1.24756163079483 0.737137304622096 1.692441317204 0.0905618601159075 0.299769950880378
['111:G>C','151:G>T','153:G>A'] 4.94093892155845 1.89818176532983 1.12163838683625 1.69232953116372 0.0905831602022419 0.299769950880378
['18:DEL:A>.','70:T>G'] 4.54229393031016 2.00396605320769 1.18430580491704 1.69210185822576 0.0906265542285576 0.299769950880378
['56:C>G','62:A>C','72:A>G'] 12.6082846091266 -1.99987912076375 1.18200126590354 -1.69194329858438 0.0906567852698931 0.299769950880378
['56:C>G','62:A>C','67:A>C'] 3.38529299999454 -2.83938556876257 1.67841313663217 -1.69170838025014 0.0907015898001464 0.299769950880378
['65:T>C','204:C>A'] 3.38529299999454 -2.83938556876257 1.67841313663217 -1.69170838025014 0.0907015898001464 0.299769950880378
['56:C>G','137:C>T','144:T>C','151:G>T','153:G>A'] 3.51051963977619 2.23658241464316 1.32252834762596 1.69114137981087 0.0908098036854705 0.299967677955056
['144:T>C','151:G>T','153:G>A','181:C>A'] 8.40861816889459 1.57395408478753 0.930841821341713 1.69089317723052 0.0908572066231424 0.299967677955056
['201:G>C'] 6.95313931866872 1.69796037082402 1.00449570775256 1.69036100176377 0.0909589111639487 0.300091613178102
['70:T>G','144:T>C','151:G>T','153:G>A','211:G>A'] 3.33797349206925 -2.82068967534678 1.66897611665339 -1.69007192325962 0.0910141955821669 0.300091613178102
['67:A>G','70:T>C'] 8.15491482091649 -2.53800639804757 1.50214963280282 -1.68958294341954 0.0911077713585256 0.300091613178102
['60:T>A','68:G>A','144:T>C','151:G>T','153:G>A'] 5.95694004278399 1.78178563276193 1.05465782338905 1.68944428538569 0.0911343203360609 0.300091613178102
['70:T>G','144:T>C','151:G>T','153:G>A','280:T>C'] 5.95694004278399 1.78178563276193 1.05465782338905 1.68944428538569 0.0911343203360609 0.300091613178102
['88:C>A','144:T>C','151:G>T','153:G>A'] 64.9153431275746 1.03016706639153 0.60991491836252 1.68903405274508 0.0912129043732882 0.300128455856526
['18:A>C','127:C>A'] 3.36829078361567 -2.83431984442931 1.6782189417611 -1.68888562385967 0.0912413507825043 0.300128455856526
['56:C>G','144:T>C','151:G>T','153:G>A','240:C>T','252:A>G','271:G>T'] 3.40386579826491 -2.84981717304223 1.688770747125 -1.6875097924889 0.0915053685766633 0.300838909918972
['87:G>C','135:A>G','144:T>C','151:G>T','153:G>A'] 9.35872698392447 1.56044379289368 0.925051299566244 1.68687271033009 0.0916278304990679 0.301083474509791
['46:C>T','56:C>G','147:T>C'] 7.8361267804325 1.73784677491214 1.03038976655777 1.68659164843783 0.0916818989488912 0.301100366889358
['62:A>G','68:G>A','93:C>G','144:T>C','151:G>T','153:G>A'] 3.33271576896644 -2.81859776275187 1.6714228916881 -1.6863462722502 0.0917291234272546 0.301100366889358
['18:A>C','150:C>G'] 3.52110628841823 -2.89916077184684 1.72043440421392 -1.6851329901017 0.0919629159796709 0.30146260900983
['238:C>T'] 210.970746734916 0.812474289785547 0.482157016451141 1.68508237371649 0.0919726798614062 0.30146260900983
['72:A>C','205:C>T'] 6.96365476487434 1.69033423433514 1.00315124340735 1.68502431257889 0.0919838808586595 0.30146260900983
['62:A>C','133:T>C'] 3.31817164672845 -2.81107350196118 1.67010651024409 -1.68317019586394 0.0923421486856297 0.302216195004827
['32:A>G','67:A>G','97:C>A','146:G>A'] 24.4895761272704 -1.43855058180086 0.854760452428484 -1.68298682714408 0.0923776415261367 0.302216195004827
['27:A>T','65:T>C','163:T>G'] 3.30765620052283 -2.80687039299597 1.66794050337449 -1.68283604080436 0.0924068359307431 0.302216195004827
['77:T>G','86:A>C'] 3.30765620052283 -2.80687039299597 1.66794050337449 -1.68283604080436 0.0924068359307431 0.302216195004827
['46:C>T','151:G>T','153:G>A'] 4.44082660946527 2.19283669141893 1.30344416463173 1.68234033410898 0.0925028640995685 0.302372357962212
['120:A>G','135:A>G','144:T>C','151:G>T','153:G>A'] 4.93568119845564 1.90088918042508 1.13008656684304 1.68207395450714 0.0925545001758342 0.3023833253006
['72:A>C','90:T>C'] 8.44016450751145 1.55624362341678 0.925474773589061 1.68156244538309 0.0926537180182841 0.302549653779204
['166:C>T'] 204.891435192983 -0.808211683351839 0.480759395782966 -1.68111469155082 0.0927406392713471 0.302675676788143
['70:T>G','257:G>A'] 44.5556426072294 -1.12327953964387 0.668632801998939 -1.67996475238087 0.092964173867248 0.303247198401341
['70:T>G','108:C>T','144:T>C','151:G>T','153:G>A'] 4.06198346355778 2.40348293872405 1.43100025982872 1.67958246143976 0.093038582421957 0.303331932175282
['62:A>C','68:G>A','70:T>G','72:A>C'] 15.5041119984762 1.4710116682761 0.876157918473614 1.67893439899374 0.093164829547572 0.303585498156318
['56:C>G','75:A>G','144:T>C','151:G>T','153:G>A'] 8.16051407884036 -2.54220653606025 1.51580630219539 -1.67713152556385 0.0935167652878966 0.304573843472749
['70:T>G','211:G>A'] 25.7065553600829 -1.71108274536751 1.02072620088198 -1.67633861449721 0.0936718853660276 0.30492048755064
['122:A>G','144:T>C','151:G>T','153:G>A'] 105.704633931778 -0.914288198130761 0.545583636095099 -1.67579842510415 0.0937776827331601 0.305101169531425
['18:A>C','173:T>C'] 3.85302591353739 -3.02932184145311 1.80815087622162 -1.67537005970613 0.0938616472213256 0.305101169531425
['70:T>C','72:A>C'] 100.413385608784 -1.27097651998785 0.758682005774162 -1.67524273716092 0.0938866155077634 0.305101169531425
['27:A>T','70:T>G'] 14.6581288390849 -1.75759193887846 1.04927036528461 -1.67506106817542 0.0939222504960224 0.305101169531425
['142:C>T','144:T>C','151:G>T','153:G>A'] 47.764111691006 0.956118181134198 0.571244231115106 1.67374676023912 0.0941803796522276 0.305757707538005
['62:A>C','174:C>T'] 10.888991880075 1.89604862391933 1.13296016245018 1.67353512220488 0.094221998331207 0.305757707538005
['32:A>G','67:A>G','97:C>A','146:G>A','219:T>C','279:C>A'] 21.6343812350201 -1.55830053719471 0.93151366881995 -1.67286921207369 0.0943530459366907 0.306024405334798
['63:C>G'] 7.41890566318311 1.62724852482765 0.974008282908597 1.67067216304192 0.0947864501376951 0.307270981993988
['68:G>A','144:T>C','151:G>T','153:G>A','240:C>T'] 4.08301435596902 2.35489448904245 1.40979420245297 1.67038173723871 0.0948438606048383 0.307298033609986
['62:A>C','70:T>G','102:T>G'] 7.87065623854368 -2.47988303702611 1.48508209601446 -1.66986259122066 0.094946553181681 0.307471697299311
['56:C>G','137:C>G'] 3.28136758500878 -2.79630560034893 1.67515144530176 -1.66928525071069 0.0950608618452212 0.307523852136684
['70:T>G','244:T>A','281:C>A'] 3.28136758500878 -2.79630560034893 1.67515144530176 -1.66928525071069 0.0950608618452212 0.307523852136684
['107:C>A','268:C>T'] 2.26043352538098 2.54149272368667 1.52264685403515 1.66912814810045 0.0950919859411164 NA
['133:T>G','144:T>C','151:G>T','153:G>A','269:G>A'] 2.26043352538098 2.54149272368667 1.52264685403515 1.66912814810045 0.0950919859411164 NA
[truncated: 18,735 more rows]

## Sheet: Table 5
Table 5: Alu6b haplotypes, Significant effects were defined using the DESeq2 package with a Wald-test (two-sided).
baseMean "log2FoldChange" "lfcSE" "stat" "pvalue" "padj"
['29:C>T','142:T>C','144:DEL:GT>.','149:G>T','151:G>A'] 216.37123708501 5.92671361150597 0.44436944758579 13.3373562104802 1.40349208936044e-40 1.5330344092084e-36
['28:C>T','142:T>C','144:DEL:GT>.','149:G>T','151:G>A'] 162.389843402677 4.84109451520791 0.37545690550789 12.8938752868568 4.87320933199016e-38 2.66150327666643e-34
['126:.>INS:A','142:T>C','144:DEL:GT>.','149:G>T','151:G>A'] 123.858161187347 7.05039820560502 0.596510271438383 11.8194078848034 3.09860760579967e-32 1.12820302927166e-28
['142:T>C','144:DEL:GT>.','149:G>T','151:G>A'] 32209.7661665482 1.63252130750481 0.149463665678322 10.9225295666062 8.99549838728421e-28 2.45644572210764e-24
['24:A>C'] 424.668023266433 7.22732787712644 0.671776329769253 10.7585330962896 5.40232412483379e-27 1.18019172831119e-23
['54:C>A','133:A>G','142:T>C','144:DEL:GT>.','149:G>T','151:G>A'] 60.0933480213472 5.28678593159431 0.493387901092161 10.7152727496793 8.63025005155372e-27 1.57113702188535e-23
['211:C>A'] 76.9392312855321 3.83871144350112 0.361131706498343 10.6296715974418 2.16874803397108e-26 3.38417639643801e-23
['50:C>A','142:T>C','144:DEL:GT>.','149:G>T','151:G>A'] 45.5070045471789 5.94216293510199 0.571603533819682 10.395602167457 2.59641698862298e-25 3.5450828458411e-22
['142:T>C','144:DEL:GT>.','149:G>T','151:G>A','173:G>A'] 98.7212509651979 3.50355028447443 0.34073894236586 10.2822127114328 8.47589834114097e-25 1.02869152866981e-21
['140:C>A'] 73.401390427484 3.59605872437425 0.353776483183673 10.1647760529839 2.84775695720412e-24 3.11060492435406e-21
['29:C>T'] 408.010197051039 2.95243467763072 0.293448640787635 10.0611632403755 8.2023384183433e-24 8.1449220494149e-21
['142:T>C','144:DEL:GT>.','149:G>T','151:G>A','194:C>T'] 58.5912088452881 3.84676905630847 0.387988202229239 9.91465470910284 3.59497324739485e-23 3.27232439844116e-20
['152:C>A'] 74.9656106268268 3.85607893637289 0.400534804047202 9.62732550931692 6.1304271490495e-22 4.86554383840966e-19
['27:C>G'] 49.3192936146894 4.16457554095294 0.432657656100576 9.62556765662512 6.2361634841834e-22 4.86554383840966e-19
['34:C>G'] 46.3264062033503 5.86947169838771 0.612076105560022 9.58944752959667 8.85579254406222e-22 6.44878813058611e-19
['132:T>C','133:A>G','142:T>C','144:DEL:GT>.','149:G>T','151:G>A'] 44.5100974273735 4.4176088566856 0.462494873612956 9.55169258888376 1.27594375715292e-21 8.71070853711331e-19
['50:C>T','142:T>C','144:DEL:GT>.','149:G>T','151:G>A'] 79.0871085144269 4.24068476412728 0.445462692392472 9.51973046575818 1.736288103086e-21 1.1156161735299e-18
['40:G>A','142:T>C','144:DEL:GT>.','149:G>T','151:G>A'] 44.8993982411797 4.1588331798647 0.437561886885845 9.5045599365689 2.00895612590248e-21 1.21910154240182e-18
['39:G>A'] 223.509822941372 2.94716795162846 0.312765897662847 9.42291974173418 4.38715432780735e-21 2.52215193277051e-18
['36:T>C','142:T>C','144:DEL:GT>.','149:G>T','151:G>A'] 74.3797859462045 3.57004292870244 0.379372492169161 9.410389531117 4.94301595398393e-21 2.69962816326832e-18
['39:G>C'] 68.2462651970232 4.22321037303455 0.459259628083453 9.1956926208788 3.7258645098353e-20 1.93798181147291e-17
['36:T>G'] 54.1372212367776 3.35713604818801 0.370692797373483 9.05638326931289 1.34847620563007e-19 6.69518436095331e-17
['10:DEL:G>.','142:T>C','144:DEL:GT>.','149:G>T','151:G>A'] 48.2979856571683 3.69186333435934 0.408475347150328 9.03815459149522 1.59338921418477e-19 7.56721321153924e-17
['36:T>G','142:T>C','144:DEL:GT>.','149:G>T','151:G>A'] 31.3389343727309 5.38236066306374 0.609257545891343 8.83429462525467 1.00731841394959e-18 4.58455793148806e-16
['51:G>A','54:C>A','89:G>A','109:G>A','128:.>INS:AG','140:C>T','150:C>G','197:T>A'] 66.5689709127772 5.15723069010375 0.585154616397786 8.81344954920066 1.21352735095605e-18 5.30214370179716e-16
['108:C>T','142:T>C','144:DEL:GT>.','149:G>T','151:G>A'] 42.1692992416323 3.65321770017419 0.417141111301545 8.75775031805323 1.99185776917717e-18 8.36810092797009e-16
['126:.>INS:A'] 71.3391290324248 2.88042237343188 0.331088860092707 8.6998468405894 3.32332401449954e-18 1.34446919297698e-15
['26:T>C','142:T>C','144:DEL:GT>.','149:G>T','151:G>A'] 157.398266119291 4.37794503325387 0.508440785315591 8.61053078292385 7.27230681036849e-18 2.83697883177339e-15
['142:T>C','144:DEL:GT>.','149:G>T','151:G>A','220:C>T'] 65.2361450785108 2.88074422367036 0.336436808636722 8.56251203708489 1.10434507303703e-17 4.15957283889087e-15
['50:C>A'] 121.546819559622 3.59085742596975 0.424546923597124 8.45809314915049 2.71784988186917e-17 9.89569141988564e-15
['53:G>A','68:T>G'] 33.6968775017411 4.86999903397302 0.579819860047652 8.39915872073231 4.49688648849283e-17 1.55524773682868e-14
['16:A>C','133:A>G','142:T>C','144:DEL:GT>.','149:G>T','151:G>A'] 54.2325935018078 4.15203118943824 0.494429610404061 8.39761839110948 4.55625080825026e-17 1.55524773682868e-14
['26:T>C','133:A>G','142:T>C','144:DEL:GT>.','149:G>T','151:G>A'] 31.7625426367485 6.27458003992963 0.748818470887436 8.37930724718039 5.3240127564074e-17 1.76224822237085e-14
['30:A>G','142:T>C','144:DEL:GT>.','149:G>T','151:G>A'] 63.1525789536086 2.86233352805872 0.346547669540701 8.25956651750777 1.4620244125548e-16 4.69696842892239e-14
['142:T>C','144:DEL:GT>.','149:G>T','151:G>A','244:C>T'] 41.4257033464207 3.81151445042395 0.462821622014741 8.23538544684186 1.78980436364984e-16 5.58572373261349e-14
['216:G>C'] 60.3883077379905 4.30430777379597 0.523800558563646 8.21745548649117 2.07866354229091e-16 6.30701163123434e-14
['68:T>C','133:A>G','142:T>C','144:DEL:GT>.','149:G>T','151:G>A'] 111.693135706545 2.6082121362939 0.32053486974136 8.13706208749913 4.04985059755859e-16 1.19558156965223e-13
['28:C>T'] 352.94853161438 2.32624163144282 0.287674178435773 8.08637620551053 6.14661307062039e-16 1.75253158387884e-13
['39:G>A','142:T>C','144:DEL:GT>.','149:G>T','151:G>A'] 112.471689876163 5.44314509758078 0.673306528566406 8.08420068222157 6.25732232640068e-16 1.75253158387884e-13
['142:T>C','144:DEL:GT>.','149:G>T','151:G>A','159:A>C'] 26.9572910207958 4.82798033967286 0.598234928007222 8.07037522157946 7.00824543637706e-16 1.91377662253867e-13
['66:G>A','68:T>G','133:A>G','142:T>C','144:DEL:GT>.','149:G>T','151:G>A'] 29.4625682146844 4.18008524661657 0.522094976209565 8.00636940995714 1.18144480247672e-15 3.11571924474118e-13
['32:C>G'] 63.3485960183277 3.56801851885742 0.445742969577547 8.00465461572844 1.19802442807955e-15 3.11571924474118e-13
['231:G>T'] 4150.32250513669 8.73195363771926 1.09760131110541 7.95548761592236 1.78427368974533e-15 4.53247011932285e-13
['194:C>G'] 38.6737989863783 3.36412450386064 0.42321404987825 7.9489905990324 1.8803732004458e-15 4.6680264701067e-13
['150:C>A'] 82.5327031218806 3.26941756428169 0.414994704584207 7.87821513905194 3.32090573344327e-15 8.06094518364462e-13
['27:C>T','133:A>G','142:T>C','144:DEL:GT>.','149:G>T','151:G>A'] 43.8472619015049 5.99011424403652 0.762336591209105 7.85757146267358 3.91652567588945e-15 9.30004564298705e-13
['173:G>A'] 349.209007440785 2.3072833468753 0.293752306805354 7.85451992519723 4.01306275575302e-15 9.32652861299793e-13
['191:A>C'] 35.7258951252901 3.36530618038471 0.437280297123744 7.69599317078852 1.40399309586622e-14 3.19496178878056e-12
['148:C>A'] 67.3509225457516 2.52134331894933 0.327745183224492 7.69299885399783 1.43725801426311e-14 3.20391209995836e-12
['142:T>C','144:DEL:GT>.','149:G>T','151:G>A','195:G>A'] 62.8603411603688 2.68312045656245 0.348966571658404 7.68876068504607 1.48567055951429e-14 3.24559590431492e-12
['46:G>A','133:A>G','142:T>C','144:DEL:GT>.','149:G>T','151:G>A'] 32.4493986444186 3.53959465207483 0.463304063077635 7.63989555490192 2.17398020860704e-14 4.65615408208132e-12
['142:T>C','144:DEL:GT>.','149:G>T','151:G>A','231:G>T'] 1549.63813915023 11.0714563056663 1.47549668778608 7.50354534667142 6.21144815190525e-14 1.3047624646781e-11
['32:C>A'] 74.9900904404891 3.62230928978061 0.485196769964977 7.46565004965321 8.28893732423447e-14 1.70830306401157e-11
['194:C>T'] 300.580135066581 2.20109476456406 0.294938278081741 7.46289962388005 8.46388265027822e-14 1.71205537387017e-11
['29:C>T','68:T>G'] 42.3890250333224 3.23226103509138 0.434491858649957 7.43917514389013 1.01315923486938e-13 2.01213424045059e-11
['91:C>T','142:T>C','144:DEL:GT>.','149:G>T','151:G>A'] 40.6321305980543 3.09204778887534 0.416147178251943 7.43017843317769 1.08451281004758e-13 2.11538096859816e-11
['154:C>A'] 50.5625011864157 2.77180576722401 0.374030722743533 7.41063660998936 1.25694567574409e-13 2.40870484493906e-11
['31:G>A','133:A>G','142:T>C','144:DEL:GT>.','149:G>T','151:G>A'] 47.8270135808899 4.28449374316552 0.579789745342167 7.3897370168853 1.47119499135531e-13 2.77066601561621e-11
['31:G>A','142:T>C','144:DEL:GT>.','149:G>T','151:G>A'] 256.102877331927 2.71022879134661 0.367506377545878 7.37464424276086 1.64784481948232e-13 3.05074728189921e-11
['86:C>A','142:T>C','144:DEL:GT>.','149:G>T','151:G>A'] 54.8925006647779 3.09280479017164 0.426660020353868 7.24887414482027 4.20250150145978e-13 7.64517018194402e-11
['136:C>T','142:T>C','144:DEL:GT>.','149:G>T','151:G>A'] 66.904468977656 3.17599797302187 0.438266247871181 7.24673184040261 4.26948073879507e-13 7.64517018194402e-11
['27:C>T','142:T>C','144:DEL:GT>.','149:G>T','151:G>A'] 203.1128659364 3.42632146876741 0.473506716338109 7.23605674543555 4.61918117247529e-13 8.13795418499155e-11
['130:A>T','142:T>C','144:DEL:GT>.','149:G>T','151:G>A'] 21.3900759184027 4.84764050889975 0.678446162111406 7.14521030499061 8.98582084983512e-13 1.55797017686903e-10
['68:T>G','231:G>T'] 417.00998606025 8.58997003225255 1.21626288839938 7.06259322238886 1.6342360473208e-12 2.7891813038883e-10
['28:C>A'] 62.7396467896306 2.36148563645947 0.335709655231187 7.03430955786252 2.00250101652977e-12 3.36512593900841e-10
['99:G>A','142:T>C','144:DEL:GT>.','149:G>T','151:G>A'] 32.8737051906256 3.11452982030433 0.44679788054114 6.97078020274438 3.15188078937096e-12 5.21636270640895e-10
['45:C>T','142:T>C','144:DEL:GT>.','149:G>T','151:G>A'] 81.1876843484576 2.56374050678697 0.369857314482447 6.93170151406765 4.15808594206131e-12 6.77892130524414e-10
['228:C>A'] 65.2475922652417 3.0067835390542 0.434047464592826 6.92731506190188 4.28902678475399e-12 6.88956464262762e-10
['68:T>G','133:A>G','142:T>C','144:DEL:GT>.','149:G>T','151:G>A'] 276.356775179254 3.00975662647486 0.437284907499598 6.88282759102 5.86760273606187e-12 9.28867024434838e-10
['66:G>A','68:T>G','142:T>C','144:DEL:GT>.','149:G>T','151:G>A'] 158.712508540852 2.39296367433095 0.351728620305558 6.80343746906948 1.02151840964328e-11 1.59400651264765e-09
['56:G>A','142:T>C','144:DEL:GT>.','149:G>T','151:G>A'] 37.4446639851665 2.89259276697022 0.425886126251511 6.79193941448558 1.10636013522165e-11 1.7020805291586e-09
['28:C>A','142:T>C','144:DEL:GT>.','149:G>T','151:G>A'] 23.0191403632241 4.70653072173245 0.701368071934713 6.7105003921116 1.93958125300603e-11 2.94250639258123e-09
['179:C>A'] 40.4843609364333 2.8502331541107 0.42634278157697 6.68530881083099 2.30438189306813e-11 3.44804978328536e-09
['40:G>A'] 114.39595914716 2.0533453919168 0.308853852931765 6.64827513863148 2.96547584070877e-11 4.37728278487324e-09
['197:T>C','238:C>T'] 134.51599698391 -3.96160118319589 0.608523099739517 -6.51019030319749 7.50556580081974e-11 1.09311060323139e-08
['31:G>C'] 32.5840391394882 2.91424982249112 0.447848713433882 6.50721936911707 7.65545809071454e-11 1.09932883624584e-08
['142:T>C','144:DEL:GT>.','149:G>T','151:G>A','163:C>T'] 30.1012181180479 3.25728461288496 0.500706019227998 6.50538337427445 7.74954869458296e-11 1.09932883624584e-08
['142:T>C','144:DEL:GT>.','149:G>T','151:G>A','205:G>A'] 67.4794585889801 2.73264355303216 0.42019285799222 6.50330794790128 7.85727162352699e-11 1.10032023004853e-08
['258:C>A'] 45.4735455604581 2.96187920454671 0.455929063863155 6.49635971756278 8.22867721913034e-11 1.13774482613368e-08
['27:C>A','142:T>C','144:DEL:GT>.','149:G>T','151:G>A'] 31.1622712011425 4.43394693423406 0.68345387581958 6.48755840167999 8.72385284303378e-11 1.19113305755572e-08
['54:C>G','133:A>G','142:T>C','144:DEL:GT>.','149:G>T','151:G>A'] 96.9175382020445 2.15797894079748 0.33311655703214 6.47814975041685 9.28541761338378e-11 1.25215576038261e-08
['142:T>C','144:DEL:GT>.','149:G>T','151:G>A','234:C>T','268:A>G','279:C>A'] 117.178060916772 -4.32957796399812 0.672848280515065 -6.43470168443298 1.23716066083304e-10 1.6479885241804e-08
['142:T>C','144:DEL:GT>.','149:G>T','151:G>A','162:C>T'] 44.7251390667194 3.49450468618317 0.543653746150707 6.42781312724451 1.29452742551808e-10 1.70362928541374e-08
['133:A>G','142:T>C','144:DEL:GT>.','149:G>T','151:G>A','173:G>A'] 17.7441867891889 4.98545972180997 0.776497704503401 6.4204436058164 1.35877801095641e-10 1.76689669210439e-08
['150:DEL:C>.'] 131.169084947204 -4.47702683583776 0.699050258231501 -6.40444200273097 1.5092030848592e-10 1.93941474069612e-08
['142:T>C','144:DEL:GT>.','149:G>T','151:G>A','207:G>A'] 30.8033394376292 2.91371854050986 0.45540029039423 6.39814818297003 1.57272622725125e-10 1.99754518375179e-08
['34:C>A'] 42.2485902420946 3.24231176754847 0.506929245194428 6.39598484065544 1.59515830053076e-10 2.00274874904569e-08
['142:T>C','144:DEL:GT>.','149:G>T','151:G>A','250:A>G'] 50.4446727489372 2.24595261692451 0.354627086037148 6.33327995901939 2.40003500213286e-10 2.97904344639742e-08
['33:A>T','34:C>A','35:T>C','37:T>C','133:A>G','142:T>C','144:DEL:GT>.','149:G>T','151:G>A'] 20.5488926368544 3.77732084942259 0.59972893825497 6.29838016556855 3.0077211507835e-10 3.69138630674249e-08
['152:.>INS:GGCTCA'] 32.9424465372312 2.88610686036746 0.460798472348387 6.26327349927804 3.76978575230812e-10 4.57526330805129e-08
['142:T>C','144:DEL:GT>.','149:G>T','151:G>A','165:A>T','197:T>C','218:T>C'] 105.83172547418 -3.553971748688 0.567952168366139 -6.25751946490831 3.91148848712279e-10 4.69507568624641e-08
['32:C>T','142:T>C','144:DEL:GT>.','149:G>T','151:G>A'] 89.6045888487671 2.38096143570497 0.381196507247177 6.24602112149232 4.21040264762734e-10 4.99893783913407e-08
['195:G>A'] 272.847479919388 1.82503258347256 0.292673748394141 6.23572354365996 4.49694667854685e-10 5.28173640535132e-08
['54:C>A','66:G>A','142:T>C','144:DEL:GT>.','149:G>T','151:G>A'] 54.4065812028637 2.60841879884956 0.420099769800021 6.2090460085023 5.33072156962749e-10 6.194411883515e-08
['73:A>G','142:T>C','144:DEL:GT>.','149:G>T','151:G>A'] 72.6684143741181 2.04057537185337 0.329057819453743 6.20126692397359 5.60104237311971e-10 6.44001956227228e-08
['25:A>G','142:T>C','144:DEL:GT>.','149:G>T','151:G>A'] 38.3848312174304 2.75431736584313 0.445663704544768 6.18025954942096 6.39962993959506e-10 7.28157894064551e-08
['75:T>C','111:C>A','122:A>G'] 111.765902876157 -4.8887585277393 0.793555661883781 -6.16057418850005 7.24816482383055e-10 8.16203137842279e-08
['60:A>G','82:C>T','133:A>G','142:T>C','144:DEL:GT>.','149:G>T','151:G>A'] 117.738639199055 6.27145045240512 1.01843690766085 6.15791749614557 7.37077348169861e-10 8.21540395312182e-08
['28:C>G'] 25.5566600673186 3.18426812488412 0.518726259517315 6.13862912559534 8.32366396942427e-10 9.18377591293145e-08
['54:C>G','68:T>G','133:A>G','142:T>C','144:DEL:GT>.','149:G>T','151:G>A'] 24.8580002521216 3.29230106310988 0.537289764929779 6.12760800224841 8.92100426263154e-10 9.69510188735654e-08
['142:T>C','144:DEL:GT>.','149:G>T','151:G>A','219:G>A'] 36.2703954115832 2.55901334668639 0.417673188360081 6.12683173831172 8.96461860865156e-10 9.69510188735654e-08
['223:T>A'] 108.628342928434 -3.27524214656441 0.535383572859237 -6.11756189879501 9.50178576070647e-10 1.01752946925683e-07
['81:A>C','133:A>G','142:T>C','144:DEL:GT>.','149:G>T','151:G>A'] 22.3376254912961 3.29835507738445 0.539374496371135 6.11514837942005 9.64671626174587e-10 1.02302021094223e-07
['142:T>C','144:DEL:GT>.','149:G>T','151:G>A','241:C>T'] 26.0991129772795 3.05903277082813 0.50198894363168 6.09382499283213 1.10244181545598e-09 1.15788191829093e-07
['38:DEL:G>.','90:G>A','97:T>A','140:C>T'] 120.985667431086 -2.97441428249921 0.488949711130714 -6.08327239957003 1.17754033638592e-09 1.22497838993746e-07
['26:T>C','68:T>G','142:T>C','144:DEL:GT>.','149:G>T','151:G>A'] 15.0192312738464 4.96719616506171 0.818519851097691 6.06851032189428 1.29102120210717e-09 1.33036081043553e-07
['54:C>T','142:T>C','144:DEL:GT>.','149:G>T','151:G>A'] 39.6910973386266 3.32311189466649 0.547774712438178 6.06656681882068 1.30673375629132e-09 1.33396755326823e-07
['133:A>G','142:T>C','144:DEL:GT>.','149:G>T','151:G>A','255:DEL:G>.','276:T>C'] 274.00933735996 7.90187627861256 1.30703178787907 6.04566495772455 1.48795021218866e-09 1.50489631182747e-07
['142:T>C','144:DEL:GT>.','149:G>T','151:G>A','254:T>C'] 134.636922111043 -3.16606579166986 0.525242464532365 -6.02781763749562 1.66188412972747e-09 1.6591701276444e-07
['142:T>C','144:DEL:GT>.','149:G>T','151:G>A','189:A>G'] 56.0389868773313 2.06875799197485 0.343251446532049 6.02694617277219 1.67086619098127e-09 1.6591701276444e-07
['31:G>A','141:G>A'] 93.1681210961202 -4.28609121343324 0.716501423880596 -5.98197166199563 2.20452632688058e-09 2.16937306923572e-07
['142:T>C','144:DEL:GT>.','149:G>T','151:G>A','245:A>T'] 93.4916976952468 -3.53712349094172 0.591698920277719 -5.97791101136628 2.26017133568187e-09 2.20427245532617e-07
['142:T>C','144:DEL:GT>.','149:G>T','151:G>A','192:A>T'] 111.294589138485 -3.86797554626673 0.64734399034709 -5.97514706855132 2.29882702902398e-09 2.22213164938309e-07
['54:C>G','66:G>A','133:A>G','142:T>C','144:DEL:GT>.','149:G>T','151:G>A'] 24.8943076084289 3.55217815518998 0.596376990214279 5.95626292341305 2.58071029116288e-09 2.47272793950633e-07
['75:T>A'] 129.647523289173 -2.89543533972678 0.487666186751645 -5.93733053138938 2.89700244004109e-09 2.75164849152772e-07
['66:G>A','133:A>G','142:T>C','144:DEL:GT>.','149:G>T','151:G>A'] 230.917728125758 3.5986135095865 0.607362137969436 5.92498821480306 3.1231978763687e-09 2.92654371948972e-07
['142:T>C','144:DEL:GT>.','149:G>T','151:G>A','229:G>A'] 48.1616930888411 2.19812528004642 0.371030246991827 5.9243829791991 3.13472136940673e-09 2.92654371948972e-07
['38:G>A','142:T>C','144:DEL:GT>.','149:G>T','151:G>A'] 35.3993261467208 3.00290025750121 0.507449968083637 5.91762823208273 3.26617196407035e-09 3.02342342063902e-07
['101:G>A','177:G>T','185:C>T','255:DEL:G>.','276:T>C'] 278.826708105444 9.05229513598394 1.53198000544399 5.90888595400464 3.44429040518877e-09 3.16151126856109e-07
['68:T>G','247:T>A'] 87.9320713729782 -3.9085965328861 0.663332522100923 -5.8923637883858 3.80709885609569e-09 3.4654117337611e-07
['30:.>INS:A','89:G>T'] 161.966061213577 -6.46339228669641 1.10058122799937 -5.87270809483598 4.2873301548898e-09 3.87028985800507e-07
['142:T>C','144:DEL:GT>.','149:G>T','151:G>A','243:G>A'] 39.1833410105068 2.30690291952242 0.393378525880042 5.86433363224787 4.50939968723071e-09 4.03739121177222e-07
['105:C>A','133:A>G','142:T>C','144:DEL:GT>.','149:G>T','151:G>A'] 23.5324767774147 3.09401517311585 0.527987680026384 5.86001395517645 4.62828274220242e-09 4.0981061143939e-07
['142:T>C','144:DEL:GT>.','149:G>T','151:G>A','228:C>T','242:T>A','256:G>T'] 107.604359500381 -5.2340976796679 0.893319359154112 -5.85915622003769 4.6522489992204e-09 4.0981061143939e-07
['213:G>C'] 152.238708669527 -6.35033786195625 1.08537974534471 -5.8507982014529 4.89219494459672e-09 4.2749956303864e-07
['29:C>T','177:G>T','185:C>T'] 23.4094723448976 5.88399890171605 1.00752829507846 5.84003340696037 5.21903558308627e-09 4.52440679952789e-07
['192:A>T'] 90.7405721924881 -3.14992825736009 0.539494494698379 -5.83866617419545 5.26203828252673e-09 4.52576725669602e-07
['142:T>C','144:DEL:GT>.','149:G>T','151:G>A','179:C>T'] 21.0846614883752 3.31154695834058 0.567410944820351 5.83624089131565 5.33916878974964e-09 4.55622974144026e-07
['221:A>T','224:G>A'] 109.58402734761 -5.30017736460761 0.908548962496374 -5.83367279408319 5.42204003452362e-09 4.57811893380315e-07
['52:G>A','142:T>C','144:DEL:GT>.','149:G>T','151:G>A'] 55.9379705096859 3.64986448833771 0.625742212113674 5.83285643461538 5.44864470744676e-09 4.57811893380315e-07
['100:T>A'] 113.83008621873 -2.75914907350769 0.474285648756764 -5.81748379007502 5.97400532415847e-09 4.97820660357877e-07
['49:G>A','142:T>C','144:DEL:GT>.','149:G>T','151:G>A'] 59.7349793058828 2.15867576700733 0.371141578009405 5.81631349035387 6.01595964178703e-09 4.97820660357877e-07
['192:A>T','206:G>A','223:T>A','233:T>C','260:A>T'] 85.7719774698086 -4.12493108268987 0.711992805663746 -5.79350107174813 6.89340452766806e-09 5.66140283125701e-07
['27:C>T','60:A>G','82:C>T','144:G>A','165:A>T'] 25.0061265345387 5.76234909913172 0.995245757032019 5.78987557436664 7.04385846595884e-09 5.74179597191556e-07
['205:G>A'] 255.924235360606 1.70684421738733 0.295278497867405 5.78045550121225 7.44986417997164e-09 6.02776788428372e-07
['45:C>T','60:A>T','90:G>T','93:A>G','102:A>G'] 102.750053316631 -5.20384953238589 0.903085634028133 -5.76229909579514 8.29757848300756e-09 6.66429777719791e-07
['175:G>T'] 104.90610872533 -2.83259782015934 0.49173456165971 -5.76042044024466 8.3904672216742e-09 6.68971339141221e-07
['142:T>C','144:DEL:GT>.','149:G>T','151:G>A','223:T>A'] 85.7883451549415 -4.12436556354481 0.716845355097461 -5.75349415911898 8.74174703423009e-09 6.91928281557212e-07
['217:T>C','240:A>G'] 80.3173523802166 -4.05990025547655 0.710473259685932 -5.71436039305863 1.10117406947333e-08 8.65332687831453e-07
['142:T>C','144:DEL:GT>.','149:G>T','151:G>A','212:G>A'] 64.7250299570714 2.22899493547826 0.39023727027739 5.71189659535554 1.11723970802132e-08 8.71686380765488e-07
['161:T>C','217:T>C','266:C>T'] 94.018083282677 -5.05230293477085 0.886396975607527 -5.69981969005259 1.19934213373974e-08 9.29107384882214e-07
['172:C>T'] 311.327396969042 1.71082282911153 0.300247265974534 5.69804632045056 1.21188129043268e-08 9.3220981235184e-07
['137:G>T','165:A>T'] 98.9881457750897 -5.1494062826756 0.905101607663845 -5.68931293356855 1.27551533642428e-08 9.74297483899469e-07
['142:T>C','144:DEL:GT>.','149:G>T','151:G>A','180:T>C'] 48.1083672354477 2.03099889248953 0.35840206379093 5.66681695693105 1.4547460261443e-08 1.10348547524821e-06
['180:T>A','218:T>G','236:C>T'] 115.647154676928 -8.3896230159282 1.484526959926 -5.65137800956233 1.59166628551849e-08 1.19901867839438e-06
['27:C>A'] 76.7363396874039 2.08078167569796 0.369462637191586 5.6319136666016 1.78220898775066e-08 1.33336087487674e-06
['87:C>A','214:A>G','269:G>T'] 125.48559694097 -6.08836203055596 1.08577457382316 -5.60739050014592 2.05399879488988e-08 1.52624685963144e-06
['37:T>A','109:G>C'] 109.130247684837 -8.30598808251909 1.48279209524464 -5.60158643221572 2.12398832289848e-08 1.55871278874886e-06
['105:C>A','142:T>C','144:DEL:GT>.','149:G>T','151:G>A'] 199.380143902811 2.30807228850457 0.4120524920064 5.60140354270379 2.12623093951826e-08 1.55871278874886e-06
['51:G>T','106:C>A'] 87.6151550971735 -4.92969547021266 0.883519905542157 -5.57960883426575 2.41060075993425e-08 1.74830519359246e-06
['161:T>C','264:A>C'] 122.816357334112 -6.05685486288091 1.08562178777715 -5.57915742947876 2.41686427018641e-08 1.74830519359246e-06
['158:T>A','173:G>T','184:G>A'] 74.4849289043779 -3.92731364855083 0.705311720222209 -5.56819564449251 2.57390732136012e-08 1.84965721521162e-06
['33:A>T','34:C>A','35:T>C','37:T>C','45:C>T','142:T>C','144:DEL:GT>.','149:G>T','151:G>A'] 104.9351790301 2.56615120278478 0.461085520454603 5.56545605738109 2.61467668720057e-08 1.86667408197985e-06
['245:A>G','264:A>G'] 103.628932748273 -8.23121794591742 1.481357662997 -5.55653651479714 2.7518017539754e-08 1.943102548424e-06
['82:C>T','86:C>T','96:A>T'] 104.109835753948 -8.23810414532676 1.48269013206227 -5.55618734298069 2.75730930152633e-08 1.943102548424e-06
['36:T>A','165:A>G'] 101.662219133811 -8.20365283643344 1.47947683313373 -5.54496877051937 2.94006640763475e-08 2.05861188273041e-06
['53:G>A','142:T>C','144:DEL:GT>.','149:G>T','151:G>A'] 72.2209445975577 2.98127884719589 0.538045994957076 5.54093678818987 3.00857813388101e-08 2.08387591702802e-06
['35:T>A','68:T>G'] 72.1693335669719 -3.87834632605 0.699986213172318 -5.54060387628699 3.01430371592445e-08 2.08387591702802e-06
['159:A>T'] 74.4456054335098 -3.19341385393395 0.576617067049407 -5.53818822997191 3.05616700004259e-08 2.09952906550096e-06
['57:A>T','142:T>C','144:DEL:GT>.','149:G>T','151:G>A'] 92.9213762717411 -2.64673004937313 0.479300740995931 -5.52206542362846 3.35037683173862e-08 2.28726038331756e-06
['142:T>C','144:DEL:GT>.','149:G>T','151:G>A','199:G>A','279:C>A'] 98.6065998872348 -8.15962530521747 1.47840364555241 -5.51921346363334 3.40520345618329e-08 2.31025076719814e-06
['78:G>A','133:A>G','142:T>C','144:DEL:GT>.','149:G>T','151:G>A'] 19.9714339944926 4.62800301923336 0.839030258386507 5.51589525285204 3.47008904632542e-08 2.33973966993905e-06
['171:T>C','235:G>T'] 98.8214598395692 -8.16266142937635 1.48014726814374 -5.51476302733929 3.49250220835813e-08 2.34040500747828e-06
['33:A>G','142:T>C','144:DEL:GT>.','149:G>T','151:G>A'] 36.8187138230566 2.20258246541062 0.399985523183622 5.50665546062646 3.65715013664127e-08 2.43579578917882e-06
['101:G>A','177:G>T','185:C>T','262:A>G'] 33.5897189928573 4.81097726435616 0.874321683907208 5.5025253895759 3.74389289621447e-08 2.47845709729398e-06
['133:A>G','142:T>C','144:DEL:GT>.','149:G>T','151:G>A','162:C>T'] 15.4277419709271 4.77095938846672 0.867290599332123 5.50099285307682 3.77658520177724e-08 2.47986668015004e-06
['142:T>C','144:DEL:GT>.','149:G>T','151:G>A','174:G>T'] 86.456914146477 -3.03629677602972 0.552096766864433 -5.49957354989417 3.8071088041643e-08 2.47986668015004e-06
['142:T>C','144:DEL:GT>.','149:G>T','151:G>A','233:T>C','254:T>A'] 113.363326553342 -5.93871021288858 1.07991303711433 -5.49924855871505 3.81413166955238e-08 2.47986668015004e-06
['142:T>C','144:DEL:GT>.','149:G>T','151:G>A','172:C>T'] 45.745041671904 2.11565304284442 0.385614189049428 5.48645019536157 4.1009097375862e-08 2.65054657181385e-06
['53:G>A','133:A>G','142:T>C','144:DEL:GT>.','149:G>T','151:G>A'] 12.7310843944273 4.74641305346538 0.869072035329301 5.46147253681556 4.72201304982715e-08 3.0340322672507e-06
['202:C>A'] 167.689226691384 2.19645522834224 0.402312888675035 5.45956962894224 4.77290128021677e-08 3.04879536162618e-06
['60:A>G','68:T>G','82:C>T','142:T>C','144:DEL:GT>.','149:G>T','151:G>A'] 36.5607272340762 5.36269097517117 0.983730266904547 5.45138353020862 4.99794502015842e-08 3.17398566599944e-06
['244:C>A'] 27.9768756997049 2.48798655192826 0.457221068560095 5.44153960307114 5.28220466262338e-08 3.33511685143556e-06
['203:C>T','239:C>T'] 90.3956262529502 -8.03408527597337 1.47688482743871 -5.43988612159183 5.33146392787114e-08 3.34687244161704e-06
['76:T>C','142:T>C','144:DEL:GT>.','149:G>T','151:G>A'] 38.8534230316989 2.35817502172816 0.433749601112034 5.43671974725128 5.42703967696843e-08 3.38740310808721e-06
['60:A>C','133:A>G','142:T>C','144:DEL:GT>.','149:G>T','151:G>A'] 73.7879052891006 2.31356951765967 0.426047761372197 5.43030553712622 5.62576514829142e-08 3.49149049515836e-06
['68:T>G','195:G>A'] 35.2055892372178 2.43444315911991 0.448563103962056 5.42720330231583 5.72439128371674e-08 3.53262858712079e-06
['39:G>A','68:T>G'] 24.5043797177876 2.9978004781359 0.55253718625497 5.42551805147202 5.77866890880391e-08 3.54608991521714e-06
['53:G>T','70:A>G','142:T>C','144:DEL:GT>.','149:G>T','151:G>A'] 74.867815534001 -3.97656561896365 0.733455654976065 -5.42168513118003 5.9039809135868e-08 3.60274768263177e-06
['91:C>A','142:T>C','144:DEL:GT>.','149:G>T','151:G>A'] 18.637520746407 3.26369743052356 0.602174654408835 5.41985187624275 5.9648436327159e-08 3.6196659444531e-06
['58:T>A','142:T>C','144:DEL:GT>.','149:G>T','151:G>A'] 55.9123242940158 2.11156766210877 0.389935681719199 5.41516911917117 6.1230803862004e-08 3.69516061096502e-06
['41:A>C','132:T>A','218:T>C','252:C>T','259:G>A','263:G>A'] 87.5713142015704 -7.98851172068106 1.47554468408833 -5.41394090387495 6.16525212591898e-08 3.70016752590182e-06
['63:T>C','133:A>G','142:T>C','144:DEL:GT>.','149:G>T','151:G>A'] 37.7022614425171 2.27571598858762 0.420907817632494 5.40668501095556 6.42019059419399e-08 3.83211704155087e-06
['7:C>T','142:T>C','144:DEL:GT>.','149:G>T','151:G>A'] 37.3371462512159 2.44504401678338 0.45272318007583 5.40074845819436 6.63634265585203e-08 3.93960711031912e-06
['68:T>G','140:C>A'] 15.5135018146189 4.58057861660957 0.849691641194189 5.3908716933732 7.01167259896289e-08 4.13991890802549e-06
['95:C>A','142:T>C','144:DEL:GT>.','149:G>T','151:G>A'] 50.4864012342986 2.9037318629049 0.539003329250761 5.38722435525809 7.15540931259674e-08 4.20207182373624e-06
['143:G>T','235:G>A'] 84.9309681046795 -7.94407772269025 1.47584558504413 -5.38272960477278 7.33647041900066e-08 4.28536183886333e-06
['68:T>G','200:A>T'] 110.436379007476 -5.85458831015755 1.08795306844721 -5.3812875572965 7.39549462279046e-08 4.28553112380413e-06
['108:C>A'] 58.5265947621806 1.89536678086678 0.352245760968395 5.38080792131047 7.4152282559643e-08 4.28553112380413e-06
['142:T>C','144:DEL:GT>.','149:G>T','151:G>A','211:C>T'] 29.204788052957 2.51321827452508 0.467405617206924 5.37695351104962 7.57567239160926e-08 4.35521418597621e-06
['68:T>G','137:G>T'] 74.5481767530105 -4.28120685563978 0.796826673830334 -5.37282071025569 7.75143932028966e-08 4.43293045526304e-06
['51:G>A','142:T>C','144:DEL:GT>.','149:G>T','151:G>A'] 97.3194272703239 2.35077442613437 0.437635754669945 5.37153192135151 7.80705443873773e-08 4.44148206428814e-06
['153:G>T','270:A>T'] 82.8890995412106 -7.90915056150889 1.47330373636141 -5.36830957955892 7.94780445201181e-08 4.4981278771671e-06
['68:T>G','275:G>A'] 75.1994490208285 -3.62591215439304 0.675573273872543 -5.36716340717339 7.99845861472979e-08 4.50346203343781e-06
['137:G>A','141:G>A'] 15.48845016495 4.60795176996976 0.859179661840864 5.36319931048745 8.17607038177415e-08 4.57985727077533e-06
['68:T>G','161:T>C'] 75.5848130338637 -2.85288960786282 0.532178858295454 -5.36077216032313 8.28669785798855e-08 4.61814289300046e-06
['29:C>T','101:G>A','177:G>T','185:C>T'] 28.4091828876609 6.15656533881563 1.15404972437849 5.33474876234749 9.56769373262358e-08 5.30497048941357e-06
['146:G>T','148:C>T'] 79.5511491138904 -7.8499135205064 1.47267555770417 -5.33037536980924 9.80099746903734e-08 5.37576962241571e-06
['142:T>C','144:DEL:GT>.','149:G>T','151:G>A','165:A>T','217:T>A','270:A>G'] 83.9905635212344 -3.2495488694175 0.609777033021065 -5.32907717648533 9.87130463934623e-08 5.37576962241571e-06
['41:A>C'] 69.6344645809265 -3.86398797588485 0.725128626019905 -5.32869319625893 9.89219351336013e-08 5.37576962241571e-06
['34:C>A','142:T>C','144:DEL:GT>.','149:G>T','151:G>A'] 21.9066111515309 4.68146583892224 0.878649289077454 5.32802552408321 9.92861741449377e-08 5.37576962241571e-06
['27:C>T','62:C>A'] 79.4123647967727 -7.84720979372398 1.47288251684178 -5.32779071242582 9.94145805848187e-08 5.37576962241571e-06
['47:A>G','142:T>C','144:DEL:GT>.','149:G>T','151:G>A'] 39.9823989044716 2.28834823924519 0.430092346098156 5.32059744844412 1.03427030036059e-07 5.56518940435403e-06
['69:C>A','142:T>C','144:DEL:GT>.','149:G>T','151:G>A'] 13.9332942860573 3.80039839921765 0.71481872813147 5.31659041607913 1.05729696218839e-07 5.66120329312932e-06
['142:T>C','144:DEL:GT>.','149:G>T','151:G>A','174:G>A'] 36.6729203324133 2.1436284809796 0.403555297656764 5.31185811071378 1.08513079900522e-07 5.76381567927699e-06
['144:G>T'] 66.7037547324911 -3.75719576243427 0.707364396233536 -5.31154208840593 1.08701458384241e-07 5.76381567927699e-06
['68:T>G','147:G>C'] 78.0517328786002 -7.82220386555039 1.47358494332956 -5.30828161685486 1.10663569792173e-07 5.83950808135218e-06
['51:G>A','54:C>A'] 154.540741872393 -2.47486312798217 0.466518361591895 -5.30496403086307 1.12695215526437e-07 5.91812422690034e-06
['77:C>T','142:T>C','144:DEL:GT>.','149:G>T','151:G>A'] 68.7011709558943 1.68708324704081 0.318438477582474 5.29798804418621 1.17085630961605e-07 6.1012842556009e-06
['27:DEL:C>.','221:A>T','224:G>A'] 76.5832106411553 -7.79500007325336 1.47156760895775 -5.29707233687633 1.17674087971661e-07 6.1012842556009e-06
['30:.>INS:A'] 94.72799103392 -5.67394514102127 1.07120529909517 -5.29678591565404 1.17858736421477e-07 6.1012842556009e-06
['42:G>A','96:A>G','101:G>A','221:A>G','246:C>T'] 175.926969086083 -7.56360022105376 1.43080859448586 -5.28624181473526 1.24854825805358e-07 6.41146625849936e-06
['60:DEL:A>.','114:T>A','176:A>G'] 76.0175480357281 -7.78412340855498 1.47259426424132 -5.28599329603212 1.25024472494769e-07 6.41146625849936e-06
['172:C>G'] 24.7873617104849 3.10616568307185 0.58815024150897 5.28124527349101 1.28308781691443e-07 6.5491440299796e-06
['96:A>G','101:G>A'] 74.9026700677355 -7.76300799858512 1.47118881114006 -5.27669048309942 1.31537776914655e-07 6.68273087087801e-06
['46:G>A','55:G>A'] 11.1826125739747 4.55368009402398 0.863213966000104 5.27526230272256 1.32566336339932e-07 6.70380598074572e-06
['35:T>A','142:T>C','144:DEL:GT>.','149:G>T','151:G>A'] 65.1246671408245 -3.70131993636259 0.702267394362894 -5.27052795854273 1.36031902177787e-07 6.82935794027334e-06
['200:A>T','243:G>A','279:C>A'] 75.5020682873675 -7.77474192727216 1.47523629787443 -5.27016718506335 1.36299554241471e-07 6.82935794027334e-06
['237:G>C','240:A>T','260:A>T'] 169.382089270234 -7.50855993307482 1.4294651021013 -5.25270601012735 1.49880672387507e-07 7.47555518031386e-06
['204:C>T','212:G>A'] 11.94733928261 4.58424918740942 0.873066912301454 5.2507420941255 1.51487659644861e-07 7.52136230136734e-06
['68:T>G','97:T>C'] 71.6854150285188 -3.0954628537593 0.590119287940847 -5.24548666179097 1.55870336802192e-07 7.70394429362144e-06
['142:T>C','144:DEL:GT>.','149:G>T','151:G>A','236:C>G'] 81.5114104436733 -2.86526637808212 0.546954860607008 -5.23857924016301 1.61817495332063e-07 7.96185811491948e-06
['33:A>T','34:C>A','35:T>C','37:T>C','142:T>C','144:DEL:GT>.','149:G>T','151:G>A'] 122.610171312267 2.37473449355632 0.453471800449896 5.23678537717297 1.63397513199939e-07 8.00354724969927e-06
['49:G>A','70:A>G'] 88.5765795890441 -5.55695604763836 1.06184640948179 -5.23329551055344 1.66514204313015e-07 8.11979756121008e-06
['142:T>C','144:DEL:GT>.','149:G>T','151:G>A','196:C>A','245:A>T'] 71.2187590915601 -7.69009533896248 1.47072770591141 -5.22876893394548 1.70642474986256e-07 8.28412335233276e-06
['196:C>A','198:T>C','231:G>T','248:DEL:C>.'] 70.4218688486655 -7.67405349590117 1.47030961755693 -5.21934523468085 1.79556786230081e-07 8.67831316810253e-06
['33:A>T','34:C>A','35:T>C','37:T>C','45:C>T','255:DEL:G>.','276:T>C'] 27.6029816033953 5.19806704937899 0.996873884940996 5.21436776296598 1.84445222529636e-07 8.86220771778846e-06
['132:T>A'] 62.0549499894684 -3.66271126469518 0.70249961674396 -5.21382670879111 1.849842863367e-07 8.86220771778846e-06
['43:G>A','142:T>C','144:DEL:GT>.','149:G>T','151:G>A'] 26.7997174577438 2.62422357303067 0.503755102865138 5.20932405072472 1.89529843183097e-07 9.04032522746276e-06
['142:T>C','144:DEL:GT>.','149:G>T','151:G>A','183:G>A','225:A>T'] 69.9313611922449 -7.66367575587516 1.47167242077275 -5.20746033404029 1.91442744460931e-07 9.09186564237716e-06
['101:G>A','142:T>C','144:DEL:GT>.','149:G>T','151:G>A','177:G>T','185:C>T'] 352.715030593913 8.39160943139181 1.61339336938626 5.20121725465128 1.97987499532928e-07 9.361980335057e-06
['37:T>G'] 68.1381450352912 -3.2388083573416 0.624331885952208 -5.1876388667894 2.12977101473636e-07 1.00273658594678e-05
['54:C>G','66:G>A','142:T>C','144:DEL:GT>.','149:G>T','151:G>A'] 93.8465184094167 1.68268883180263 0.324626047271746 5.18346831976193 2.1779723747104e-07 1.02102971025587e-05
['38:DEL:G>.','90:G>A','97:T>A'] 71.1714262032274 -4.65792567030304 0.899027765841256 -5.18106987045548 2.20616827013022e-07 1.02982803481335e-05
['54:C>A','142:T>C','144:DEL:GT>.','149:G>T','151:G>A'] 261.570431332262 2.8037618455738 0.541678202832542 5.17606547745945 2.26613955053613e-07 1.05332094938324e-05
['143:G>T'] 87.9023531346385 -3.38392232081638 0.65609738620068 -5.15765249487115 2.50065169333516e-07 1.15739908670762e-05
['37:T>G','68:T>C','161:T>C'] 65.5401616771651 -7.56997588966447 1.47356758669306 -5.13717589747805 2.78897886950544e-07 1.28540152707207e-05
['142:T>C','144:DEL:GT>.','149:G>T','151:G>A','187:G>T','225:A>C','249:C>T'] 64.2055816526005 -7.5405559771645 1.46922792605376 -5.13232551835431 2.86183987694577e-07 1.31344020907053e-05
['94:A>C','116:C>A'] 64.0591136148859 -7.5372772966715 1.46913392987778 -5.13042217825472 2.89093060867984e-07 1.32123995977447e-05
['101:G>A','142:T>C','144:DEL:GT>.','149:G>T','151:G>A','273:C>T'] 131.918153955963 6.98294478081635 1.36355908758094 5.12111638169243 3.03732109653345e-07 1.38236076405979e-05
['109:G>A','137:G>A'] 63.7103114496712 -7.52973695311035 1.47078672812042 -5.11953011891325 3.06297851232846e-07 1.38825370498605e-05
['149:G>A','156:T>A'] 63.3354573908487 -7.52112639981027 1.46954499823854 -5.11799666483531 3.08798062166451e-07 1.3913508486758e-05
['142:T>C','144:DEL:GT>.','149:G>T','151:G>A','187:G>A','260:A>G','276:T>C'] 64.1275055295057 -7.5385384685565 1.47307546156975 -5.11755077402704 3.09528752383245e-07 1.3913508486758e-05
['161:T>C','197:T>A'] 145.762919050488 -7.29048840524536 1.42482456797849 -5.11676213976922 3.10825192502703e-07 1.3914522859455e-05
['146:G>T','148:C>T','213:G>C'] 63.5368708321385 -7.52590498807342 1.4729573132686 -5.10938431160161 3.232103234239e-07 1.44099035214664e-05
['201:A>T'] 65.3233580769286 -3.17061354200158 0.620656780958982 -5.10848127221398 3.24758586666739e-07 1.4420073342117e-05
['39:G>T','68:T>G','130:A>G'] 65.8111422107983 -4.51891554229255 0.885150017559954 -5.10525385826643 3.30350732631036e-07 1.46075103195941e-05
['75:T>A','109:G>A'] 62.466253815307 -7.50086166485246 1.46945802372682 -5.10450897115717 3.31654541724741e-07 1.46075103195941e-05
['65:A>G','69:C>T','142:T>C','144:DEL:GT>.','149:G>T','151:G>A'] 63.485021536436 -4.4649013853322 0.875761568971416 -5.09830705471152 3.42704601103598e-07 1.50335837664843e-05
['45:C>T','51:G>A','142:T>C','144:DEL:GT>.','149:G>T','151:G>A'] 10.4146395761656 4.43627050124485 0.87061566356712 5.09555557852979 3.47719986275775e-07 1.51925816403611e-05
['126:A>T','153:G>T','156:T>C'] 61.1002647968664 -3.10213783657229 0.609162126370218 -5.09246668872346 3.53434825413146e-07 1.53712438264475e-05
['31:G>A','63:T>C','68:T>G'] 63.5327517625738 -3.99508691360146 0.784607251483016 -5.09183021957826 3.54623587317109e-07 1.53712438264475e-05
['30:A>T','78:G>T','118:DEL:A>.','147:G>A','156:T>A'] 82.2557774255762 -2.52688484828548 0.496738916311795 -5.08694762038614 3.63872276678182e-07 1.57097900322363e-05
['131:T>C','133:A>G','142:T>C','144:DEL:GT>.','149:G>T','151:G>A'] 14.1279446929604 3.52256972760774 0.692903057665431 5.0837843600751 3.69987976358226e-07 1.59109396289799e-05
['45:C>T','60:A>T','68:T>G','90:G>T','93:A>G','102:A>G','153:G>T','270:A>T'] 60.794397206423 -7.46191119853363 1.46861017254196 -5.08093389113472 3.75583819309889e-07 1.60882433659683e-05
['84:A>C','119:A>T','213:G>A','262:A>C','279:C>A'] 60.5496435001822 -7.45615537359514 1.46873752820565 -5.0765744255914 3.84300307324717e-07 1.63973135035464e-05
['172:C>A','182:A>G'] 60.1140812473368 -7.44560482801855 1.46859470591729 -5.06988401770658 3.9805820197917e-07 1.69182480164143e-05
['51:G>A','133:A>G','142:T>C','144:DEL:GT>.','149:G>T','151:G>A'] 14.5072914240347 3.60577454290154 0.711333847966244 5.06903270976168 3.99842516905656e-07 1.69282163262034e-05
['234:C>A'] 52.2248718201441 1.74525063548554 0.344939069759086 5.0595910654727 4.20156580876733e-07 1.77195765749674e-05
['37:T>C','57:A>G','120:A>G'] 123.284536281633 -4.28774268340551 0.84758304707133 -5.05878768838172 4.21930320711225e-07 1.77259418966489e-05
['207:G>A','208:A>G'] 77.0431025263621 -5.35124385059269 1.05873654348208 -5.054367758945 4.3181883388325e-07 1.80718663697576e-05
['46:G>A','142:T>C','144:DEL:GT>.','149:G>T','151:G>A'] 180.916689833407 1.97058659039614 0.390193005676946 5.05028681120864 4.41147200917268e-07 1.83917972351882e-05
['60:A>G','82:C>T','144:G>A','165:A>T','273:C>T'] 94.9266750675687 6.73763148755385 1.33492618426656 5.04719404485699 4.48345933358637e-07 1.86208465021916e-05
['172:C>A','182:A>G','270:A>G'] 58.3121242858711 -7.4017090273187 1.46845473449366 -5.04047476129449 4.64378370239617e-07 1.91614238917393e-05
['101:G>T','142:T>C','144:DEL:GT>.','149:G>T','151:G>A'] 19.0842834650624 2.88512635745811 0.57241744051093 5.0402488695713 4.64926850573957e-07 1.91614238917393e-05
['167:C>T','242:T>A','246:C>T'] 58.513537727161 -7.40697028539657 1.46976779913429 -5.03955134257219 4.66624439732916e-07 1.91614238917393e-05
['142:T>C','144:DEL:GT>.','149:G>T','151:G>A','255:DEL:G>.','276:T>C'] 1592.83631755359 6.62138400524302 1.31410624968305 5.03869759910209 4.68710354952578e-07 1.9162085814246e-05
['100:T>C','169:A>T'] 58.3439389699267 -7.40274427206616 1.46934922352233 -5.03811085449128 4.70149134689915e-07 1.9162085814246e-05
['87:C>T','142:T>C','144:DEL:GT>.','149:G>T','151:G>A'] 69.9045966510692 -2.55463890027556 0.507667368712832 -5.03211168910213 4.85106492222159e-07 1.96794581221082e-05
['105:C>G'] 57.826458733688 -7.3895724621357 1.46863768893918 -5.03158302268089 4.86446369401192e-07 1.96794581221082e-05
['262:A>T','268:A>G'] 57.7281730651618 -7.38716692429877 1.46847100016095 -5.03051604252934 4.89161453772295e-07 1.97162751275084e-05
['89:G>A'] 170.518078544435 -2.0265341204279 0.40300293196378 -5.02858406154235 4.9411489243945e-07 1.98427094489563e-05
['78:G>A','84:A>G','120:A>T'] 61.6162678936321 -4.43881357456358 0.882853335634888 -5.02780404785069 4.96128460472147e-07 1.985059037999e-05
['82:DEL:C>.','118:A>T'] 57.2174558633098 -7.37431364636759 1.4685509081552 -5.02148996362081 5.12721834273921e-07 2.04396372108541e-05
['58:T>A','70:A>G'] 58.4450662548122 -7.40453306776878 1.47608322639789 -5.0163384661163 5.26655159297713e-07 2.09187429273052e-05
['26:T>C'] 405.307713593725 1.92125978647487 0.383162667790416 5.01421445245225 5.32505689561461e-07 2.10744914749269e-05
['102:A>T','199:G>A','210:G>T','239:C>A','274:C>A'] 56.1170246503008 -7.34657108832717 1.46898347208156 -5.00112576346216 5.69965158715385e-07 2.24755575041449e-05
['236:C>A'] 50.3966405610498 1.78998553872827 0.357975565245187 5.00030089344858 5.72409128125398e-07 2.24907370737904e-05
['196:C>T','266:C>T'] 73.9499058052828 -5.29065798755267 1.05843000206098 -4.99859034348106 5.77509476376214e-07 2.26098064890946e-05
['12:G>A','142:T>C','144:DEL:GT>.','149:G>T','151:G>A'] 24.3085066629247 2.48044605133485 0.496366496897101 4.9972068357568 5.8166670254298e-07 2.26912335424177e-05
['97:T>C','218:T>A','267:G>A'] 55.6583316779357 -7.33450437511123 1.46840443711814 -4.99488028618723 5.88722751635488e-07 2.28847637584144e-05
['68:T>G','183:G>A'] 58.7965444723417 -3.26031490737603 0.653042084338059 -4.99250352399689 5.96016259036032e-07 2.30861191398956e-05
['167:C>A','189:A>T','225:A>G','272:T>A'] 55.5687299739455 -7.33243601131509 1.46920170617363 -4.9907619767279 6.01415710802222e-07 2.32129463218822e-05
['260:A>G','276:T>C'] 55.185191950587 -7.32209007332299 1.46873985596416 -4.98528724715267 6.18698257753921e-07 2.37681211617221e-05
['224:G>A','242:T>A','264:A>T'] 62.6674933401776 -4.40378418939835 0.883436540893863 -4.98483364174929 6.20151472222905e-07 2.37681211617221e-05
['131:T>G','133:A>G','142:T>C','144:DEL:GT>.','149:G>T','151:G>A'] 30.1949321383757 3.16608360368119 0.635583934631961 4.98137764529012 6.31331969706966e-07 2.41120248430391e-05
['60:A>G','82:C>T','144:G>A','165:A>T','266:C>T'] 9.97783094024221 4.62756470054578 0.929546939652623 4.978301259617 6.41447617679883e-07 2.4340458194658e-05
['127:A>T'] 57.724133553326 -3.85010075389231 0.773391513615628 -4.97820403522788 6.41769839793235e-07 2.4340458194658e-05
['68:T>G','84:A>G'] 82.2475687574268 -2.74745487764751 0.552391218831369 -4.97374828560813 6.56705696281201e-07 2.48207485137701e-05
['142:T>C','144:DEL:GT>.','149:DEL:G>.','151:G>A'] 13.8250782699173 3.4192754568422 0.687602215453405 4.97275223958889 6.60090003694434e-07 2.48559891419717e-05
['261:C>A'] 25.5489448410112 2.50864628191643 0.504540872650273 4.97213688306144 6.62189219107733e-07 2.48559891419717e-05
['54:C>G'] 1956.5196582048 -1.08543134674935 0.218404244315285 -4.96982716683121 6.70126081262599e-07 2.5067764334354e-05
['180:T>A','218:T>G','242:T>C'] 54.3979063584386 -7.30114052572868 1.47102437232374 -4.96330357477032 6.93041283279393e-07 2.58364844275113e-05
['68:T>G','141:G>A'] 68.5267232500076 -2.72873690401655 0.549910913815012 -4.96214356810253 6.97194294473462e-07 2.59029023079375e-05
['68:T>G','142:T>C','144:DEL:GT>.','149:G>T','151:G>A','255:DEL:G>.','276:T>C'] 74.7554471819681 6.80010191244386 1.37240271241373 4.95488813227722 7.23719148427359e-07 2.67972347738035e-05
['140:C>T','217:T>C'] 53.8515326122325 -7.28650670537219 1.4723916047827 -4.94875594353009 7.46893289571276e-07 2.74456946493141e-05
['68:T>G','142:T>C','144:DEL:GT>.','149:G>T','151:G>A','165:A>T'] 25.4661133602179 3.53839495518452 0.715080405434725 4.94824767717331 7.48845836680683e-07 2.74456946493141e-05
['218:T>A','267:G>A'] 53.2917123549819 -7.27212315836078 1.46964596145303 -4.94821429725215 7.48974240329851e-07 2.74456946493141e-05
['141:G>A','210:G>A','221:A>T'] 71.1079001279632 -5.25027857453048 1.06117361285197 -4.9476150847928 7.51282861864406e-07 2.74456946493141e-05
['68:T>G','96:A>T','115:A>G'] 53.1047456686757 -7.26656406143709 1.46936452146973 -4.94537873703981 7.5995965771259e-07 2.76351780019679e-05
['241:C>T','260:A>G','264:A>G'] 127.484144414551 -2.07356404083311 0.419327362072212 -4.94497671362552 7.61529669375842e-07 2.76351780019679e-05
['142:T>C','144:DEL:GT>.','149:G>T','150:C>T','151:G>A'] 24.018166064716 2.44013460627297 0.49547968065586 4.92479248199037 8.4449926957221e-07 3.05445878196598e-05
['46:G>A','105:C>T','142:T>C','144:DEL:GT>.','149:G>T','151:G>A'] 51.4935972538147 -7.22238754957817 1.46863975453615 -4.91773937568457 8.7549366177038e-07 3.15611130941184e-05
['68:T>G','114:T>A','204:C>A','274:C>A'] 52.5034265188944 -7.24979973812057 1.47641021526258 -4.91042371772752 9.08798046999863e-07 3.25031560994643e-05
['21:DEL:T>.','279:C>T'] 51.2170288635183 -7.21438419591205 1.46922201873696 -4.91034309580659 9.09171785813884e-07 3.25031560994643e-05
['58:T>A','70:A>G','122:A>G'] 51.6101715376229 -7.22521125582148 1.4715161473728 -4.91004551239287 9.10552574058049e-07 3.25031560994643e-05
['208:A>G','247:T>C'] 50.7487312404071 -7.20152388558093 1.46932669149304 -4.90124077053495 9.52332534797964e-07 3.38838054644891e-05
['142:T>C','144:DEL:GT>.','149:G>T','151:G>A','207:G>A','208:A>G','247:T>C','254:T>C'] 55.674580687478 -3.51765236832883 0.718080775805004 -4.89868617410815 9.64795964143075e-07 3.42157997283598e-05
['64:G>T','142:T>C','144:DEL:GT>.','149:G>T','151:G>A'] 46.0785723537625 2.76607517584766 0.56540584947705 4.89219412640678 9.97180156048064e-07 3.52498344482621e-05
['31:G>T'] 27.6020216408824 2.62979901447397 0.537652495228039 4.89126161938218 1.00191685585732e-06 3.53030252146111e-05
['41:A>C','132:T>A'] 50.0828620363044 -7.18221251875056 1.46883564001634 -4.88973192308341 1.00973393773223e-06 3.54640636715407e-05
['71:G>A','142:T>C','144:DEL:GT>.','149:G>T','151:G>A'] 21.245004445067 2.72538219623056 0.55797092668845 4.88445197746353 1.03716916129922e-06 3.63108934258697e-05
['240:A>G','261:C>T'] 55.4500602617866 -3.85072663455621 0.789337913685272 -4.87842604262841 1.06935745918014e-06 3.73181837911332e-05
['68:T>G','187:G>T'] 54.3395959900989 -3.77610139334307 0.774695613020588 -4.87430331329721 1.09193113643457e-06 3.79845980996014e-05
['142:T>C','144:DEL:GT>.','149:G>T','151:G>A','171:T>A','187:G>A'] 49.2435522146691 -7.15777965757554 1.46908328352734 -4.87227629490777 1.10319739489934e-06 3.82546829983668e-05
['16:A>C','142:T>C','144:DEL:GT>.','149:G>T','151:G>A','177:G>T','185:C>T'] 60.8329967409246 5.97893378507015 1.22929725408209 4.86370059415335 1.15211149581715e-06 3.98244109772491e-05
['142:T>C','144:DEL:GT>.','149:G>T','151:G>A','204:C>A','274:C>A'] 55.8322729261206 -4.25089686806067 0.875686333046325 -4.85436018314082 1.20776046156922e-06 4.16163013303489e-05
['163:C>A','208:A>G','247:T>C'] 48.59120907934 -7.1390430457813 1.47161271982117 -4.85116970628579 1.22735469587337e-06 4.21584759214617e-05
['42:G>T','73:A>G','97:T>A','141:G>T','255:G>A'] 48.2520115648715 -7.12883716894561 1.47041794363532 -4.84817068494209 1.24605169727405e-06 4.26665288066597e-05
['213:G>A','262:A>C','279:C>A'] 48.8368834717909 -7.14538329305877 1.47477435128526 -4.84506886550582 1.26567770188227e-06 4.32031173051876e-05
['142:T>C','144:DEL:GT>.','149:G>T','151:G>A','206:G>T'] 60.2613275605528 -3.36945053299717 0.695657440832947 -4.84354846972204 1.27540590126495e-06 4.3399559686969e-05
['101:G>A','255:DEL:G>.','276:T>C'] 93.110993368427 6.55045954803485 1.35347405232294 4.83973781159116 1.30010534060718e-06 4.41026417250069e-05
['68:T>G','87:C>T'] 54.3514235327439 -3.41533392535879 0.705896685393925 -4.83829148943074 1.3095998498617e-06 4.42101491635987e-05
['30:A>T','78:G>T'] 47.5755374660837 -7.10807691168049 1.46934898330858 -4.83756887739154 1.31436844939809e-06 4.42101491635987e-05
['97:T>C','259:G>A'] 47.5504858164148 -7.10737211299857 1.46925144027582 -4.83741034255124 1.31541687065546e-06 4.42101491635987e-05
['60:A>T','171:T>C'] 47.3201788651577 -7.10028930156359 1.46947020960156 -4.83187019047416 1.35256437222605e-06 4.5193336380694e-05
['158:T>A','173:G>T','184:G>A','226:G>T'] 106.54991149978 -6.82257967879013 1.41201202494617 -4.83181414765236 1.35294525281396e-06 4.5193336380694e-05
['149:G>T','151:G>A','177:G>T','185:C>T'] 43.4249763922411 5.13939827400492 1.064424546604 4.82833498194115 1.37679355060993e-06 4.58497437600985e-05
['1:G>A','142:T>C','144:DEL:GT>.','149:G>T','151:G>A'] 16.8436444077604 2.94202991840677 0.609403370874255 4.82772176692444 1.38103858923851e-06 4.5851320699855e-05
['174:G>T','279:C>A'] 104.772760048844 -6.8103942091551 1.41200721038082 -4.82320073090725 1.41272668958434e-06 4.67612534252418e-05
['68:T>G','149:G>T','151:G>A'] 56.3816696313023 1.79580113285284 0.372423259768236 4.82193602507639 1.4217154716147e-06 4.6916610563285e-05
['94:A>T','126:A>T','142:T>C','144:DEL:GT>.','149:G>T','151:G>A'] 54.1636863415286 -4.24486619993393 0.8816078225471 -4.81491439999915 1.47263002302199e-06 4.84504148839433e-05
['169:A>T'] 59.7963727662354 -2.799320060173 0.582611437707133 -4.80478047459851 1.54921389287313e-06 5.07436486743072e-05
['68:T>G','191:A>G','254:T>A'] 46.8152244537533 -7.0843965523573 1.47454291630005 -4.80446955734159 1.55162305751337e-06 5.07436486743072e-05
['68:T>G','75:T>A','109:G>A','136:C>T'] 53.9401424246582 -4.23944603443134 0.883812538199691 -4.79677063992214 1.61244050483568e-06 5.25751869681198e-05
['77:C>A','142:T>C','144:DEL:GT>.','149:G>T','151:G>A'] 13.6271815738404 3.61022381843326 0.753178245112167 4.79331929973044 1.6404421875775e-06 5.33290179015149e-05
['255:G>T'] 56.5394427894343 -2.76532980998617 0.57783823265507 -4.78564700933676 1.70437378734638e-06 5.52429521637522e-05
['89:G>A','163:C>A'] 45.2397325832464 -7.03531518935531 1.47047457458871 -4.7843841103632 1.7151241937338e-06 5.54269277164327e-05
['53:G>A','65:A>G','142:T>C','144:DEL:GT>.','149:G>T','151:G>A'] 45.4989330444708 -7.04331350710462 1.47326089491503 -4.78076458244068 1.74629762172394e-06 5.6267872926521e-05
['86:C>A','121:A>G'] 45.2435744435448 -7.0351734167932 1.47368489747426 -4.77386545037596 1.80723146369581e-06 5.80599684645569e-05
['68:T>C','101:G>A','142:T>C','144:DEL:GT>.','149:G>T','151:G>A'] 33.6841601968142 4.49184692139262 0.942227592137966 4.76726319508472 1.86745288026438e-06 5.98187325839524e-05
['153:G>T','156:T>C','192:A>T','206:G>A','223:T>A','233:T>C','260:A>T'] 51.4596402529544 -3.32992902463925 0.698651384486397 -4.76622404045932 1.87710526826837e-06 5.99521077347818e-05
['83:C>T','200:A>G','270:A>T'] 44.5623377982484 -7.01418699626143 1.47243350552613 -4.76366978198795 1.90103513965312e-06 6.05393785143762e-05
['37:T>C','57:A>G'] 44.4505260609487 -7.00976211235893 1.47219843580758 -4.76142477933939 1.92230949045113e-06 6.10389144308074e-05
['77:C>A'] 54.9596549720356 2.03806930449121 0.428480613620457 4.75650295417218 1.96975357942074e-06 6.236411115366e-05
['142:T>C','144:DEL:GT>.','149:G>T','151:G>A','153:DEL:G>.'] 11.046098618992 3.81360310233697 0.802594614607361 4.75159318655861 2.01820109142588e-06 6.35297133188613e-05
['60:A>C','66:G>A','133:A>G','142:T>C','144:DEL:GT>.','149:G>T','151:G>A'] 11.046098618992 3.81360310233697 0.802594614607361 4.75159318655861 2.01820109142588e-06 6.35297133188613e-05
['133:A>G','142:T>C','144:DEL:GT>.','149:G>T','151:G>A','185:C>T'] 18.8398863796175 4.52112720137093 0.95194841989972 4.74934051767973 2.0408106280211e-06 6.40568232467659e-05
['142:T>C','144:DEL:GT>.','149:G>T','151:G>A','205:G>T','212:G>A'] 43.0465538778252 -6.96377695765202 1.47051807551733 -4.735594260004 2.18414161562025e-06 6.83592517691116e-05
['142:T>C','144:DEL:GT>.','149:G>T','151:G>A','228:C>A'] 16.4042402946165 3.30196467533495 0.697512348959151 4.73391572244168 2.20229200877539e-06 6.87303874624388e-05
['147:G>A','156:T>A','193:T>C','256:G>T'] 60.1516112516038 -5.0025531971483 1.05877170145793 -4.72486485071309 2.30268445532432e-06 7.16587530071439e-05
['13:DEL:C>.'] 35.8548677703846 1.91374195973809 0.405300865912102 4.72178107843749 2.33788252870242e-06 7.25474172187971e-05
['35:T>C','68:T>G'] 72.1840595659523 -2.30264836014699 0.487849707165719 -4.71999537219113 2.35850009012406e-06 7.29798767264167e-05
['31:G>A','68:T>G','142:T>C','144:DEL:GT>.','149:G>T','151:G>A'] 21.1797008677276 3.20649221371771 0.681202086160322 4.70710862292201 2.51255042412877e-06 7.7340495280234e-05
['196:C>A','245:A>T'] 41.935517770131 -6.92635261444372 1.47149270669151 -4.70702476671928 2.51358379790196e-06 7.7340495280234e-05
['122:A>G','149:G>A','156:T>A'] 41.7177366437083 -6.91871826153007 1.47106741489137 -4.70319591848277 2.56120435241745e-06 7.85843683748759e-05
['133:A>G','142:T>C','144:DEL:GT>.','149:G>T','151:G>A','276:T>C'] 19.7042241158036 4.39932347115512 0.936118089239881 4.69953900231468 2.60749422397821e-06 7.97805585672661e-05
['68:T>G','204:C>A','274:C>A'] 41.6252137656298 -6.91506550462145 1.47249893009104 -4.69614297389942 2.65120003161305e-06 8.08912233109199e-05
['44:C>T','166:G>A','212:G>A'] 41.2947002156973 -6.90372288912503 1.47151682551316 -4.69156911387508 2.71117652753538e-06 8.24907554603593e-05
['40:G>C','174:G>T'] 41.1443903176842 -6.89886755523501 1.47174561272626 -4.68754076491217 2.76507635298779e-06 8.3897025010238e-05
['30:A>T','78:G>T','118:DEL:A>.'] 48.89682217827 -3.63330024750497 0.775324851627675 -4.68616508277455 2.78371757567553e-06 8.42168756931841e-05
['105:C>G','127:A>T','142:T>C','144:DEL:GT>.','149:G>T','151:G>A'] 41.2157034063923 -6.90151592070949 1.47291185069457 -4.68562726103058 2.79103808486063e-06 8.42168756931841e-05
['171:T>C','203:C>T'] 40.9535817710795 -6.89177828886111 1.47155748570104 -4.68332250410043 2.82261879816526e-06 8.49351656538818e-05
['158:T>A'] 50.5295298144873 -4.09855160649584 0.87644025020255 -4.67636168643401 2.92009393426576e-06 8.76268847362222e-05
['126:DEL:A>.','167:C>A'] 40.491046938416 -6.87538317148842 1.47178321437513 -4.67146459093669 2.99059658402655e-06 8.94966753077314e-05
['71:G>T','171:T>C'] 40.4178129195587 -6.87278977935265 1.47174317932433 -4.66982954356744 3.01449760762596e-06 8.99654572898862e-05
['159:A>T','247:T>A'] 40.702065030452 -6.8825422830108 1.47508955659825 -4.66584706821655 3.07348237861118e-06 9.14758801677656e-05
['142:T>C','144:DEL:GT>.','149:G>T','151:G>A','206:G>A','275:G>T'] 88.4031627066295 -6.55089037536036 1.40507827997739 -4.66229566616442 3.12701502723025e-06 9.28162639740108e-05
['44:C>A'] 23.3227525386929 2.51631120176719 0.540034450012122 4.6595382974377 3.16919430617169e-06 9.38133046241556e-05
['96:A>T','115:A>G','142:T>C','144:DEL:GT>.','149:G>T','151:G>A'] 39.8782022077394 -6.85379474390956 1.47240078357193 -4.65484317882717 3.24227387258198e-06 9.57171824600351e-05
['85:G>T','142:T>C','144:DEL:GT>.','149:G>T','151:G>A'] 22.8917619340458 2.79326342778836 0.600193695945578 4.65393663188631 3.25656922887453e-06 9.58800692371874e-05
['101:G>A','177:G>T','185:C>T','273:C>T'] 224.287257144117 7.50737404792134 1.61392370016738 4.65162885156389 3.29323399818652e-06 9.66989111886864e-05
['94:A>C','116:C>A','172:C>A','182:A>G'] 40.0323539660509 -6.85860790190528 1.47529138888074 -4.64898524698142 3.33572068362534e-06 9.75124009538854e-05
['68:T>G','260:A>C'] 39.9465941223592 -6.85555292252726 1.47469450570823 -4.64879532404227 3.33879318472518e-06 9.75124009538854e-05
['189:A>T','225:A>G','272:T>A'] 39.4426399548939 -6.83768145525902 1.47191510728511 -4.64543194197582 3.39365641627037e-06 9.87706330308978e-05
['142:T>C','144:DEL:GT>.','149:G>T','151:G>A','166:G>T','211:C>T','246:C>T'] 39.4889013939332 -6.83962015778713 1.472453862581 -4.64504887494287 3.39995953672229e-06 9.87706330308978e-05
['68:T>G','249:C>A'] 59.7644775070856 -4.97283854898403 1.07076033023067 -4.64421253625706 3.41375998378959e-06 9.8908488867198e-05
['101:G>A','133:A>G','142:T>C','144:DEL:GT>.','149:G>T','151:G>A'] 273.162486228437 5.77521167665596 1.24387772218479 4.64290948672364 3.43536873840139e-06 9.92712506072972e-05
['173:G>T','184:G>A','226:G>T'] 39.1390989847794 -6.82645249398939 1.47218894631714 -4.63694046274875 3.53604209889422e-06 0.000101910785873936
['78:G>A','112:T>G','133:A>T'] 40.5633602710632 -6.87890431218087 1.48426173095927 -4.63456287304199 3.57692510649474e-06 0.000102817770890111
['68:T>G','239:C>T'] 47.6181082434908 -3.59212517368439 0.775178958779429 -4.63393018218714 3.58788043271044e-06 0.000102861989413376
['142:T>C','144:DEL:GT>.','149:G>T','151:G>A','216:G>C'] 8.87869358054733 4.16511998022913 0.899651778673995 4.62970237925627 3.66191675878805e-06 0.000104578306656715
['141:DEL:GTG>.','145:T>C','149:G>T','151:G>A'] 26.9449153772624 2.73719226925945 0.591296782929221 4.62913438442823 3.67197426494512e-06 0.000104578306656715
['109:G>A','142:T>C','144:DEL:GT>.','149:G>T','151:G>A'] 46.1777854617259 1.85866206256995 0.401535932582604 4.6288810334243 3.67646889647338e-06 0.000104578306656715
['63:T>C','68:T>G','255:DEL:G>.','276:T>C'] 39.9618863921673 4.61149933103384 0.997350356365216 4.62375062243941 3.76862908856815e-06 0.000106921390998519
['266:C>A'] 337.267098980459 -1.74635573305979 0.377863275971828 -4.62166038382094 3.80680856328463e-06 0.000107724792582275
['68:T>G','159:DEL:A>.','227:C>A','238:C>T','241:C>T','243:G>T','245:A>G'] 38.4106006565047 -6.79914865282271 1.47353071233441 -4.6141886259373 3.94633909110784e-06 0.000111384656052121
['64:G>T','101:G>A','177:G>T','185:C>T'] 21.374112324302 4.31550027056 0.936055908525357 4.61030183267424 4.02084760522955e-06 0.000113195150494645
['38:G>T','142:T>C','144:DEL:GT>.','149:G>T','151:G>A'] 10.8164662148062 3.54079005327308 0.768469295957544 4.60758819109502 4.073664432802e-06 0.000114387240615671
['133:A>G','142:T>C','144:DEL:GT>.','149:G>T','151:G>A','164:C>T'] 14.6129356980722 3.39948522336501 0.737946755553526 4.60668089910511 4.09147130728018e-06 0.000114592669460055
['106:C>A','135:C>T'] 37.8247285056461 -6.77712634137743 1.47298909571136 -4.60093449510876 4.20599693288591e-06 0.000117498988485711
['30:A>T','142:T>C','144:DEL:GT>.','149:G>T','151:G>A'] 180.150113399977 1.85325843004092 0.402973487570965 4.59895870870302 4.24607922378885e-06 0.000118316131024096
['200:A>G','270:A>T'] 37.6011845887758 -6.76904807703217 1.47401455377012 -4.59225321739113 4.38485876011387e-06 0.000121872295767745
['68:T>G','70:A>T'] 59.136321593409 -2.48192944089929 0.541170397144596 -4.5862254365627 4.5133126102738e-06 0.000125124146299545
['87:C>G','180:T>A','230:A>G'] 37.2533031097713 -6.75508340628037 1.47366433997385 -4.58386840411721 4.56451568578479e-06 0.000126216851034703
['21:DEL:T>.'] 37.8527013294033 -6.77899432955178 1.47904772096403 -4.58335064749182 4.57583749974754e-06 0.000126216851034703
['206:G>A','275:G>T'] 55.491178216621 -4.84219267998533 1.05668312326575 -4.58244536452917 4.59569804480804e-06 0.000126445364593043
['68:T>G','109:G>A','110:T>C','141:G>C'] 37.2552240399205 -6.75496864143647 1.4752590130111 -4.57883570400912 4.67571270983935e-06 0.000128323643039134
['94:A>G','180:T>A'] 37.2581452140088 -6.75602659251456 1.47655968139827 -4.57551880741911 4.75041286127634e-06 0.000130047016751182
['36:T>A','158:T>A','173:G>T','184:G>A'] 47.0611296025995 -3.57425735088268 0.781376940392924 -4.57430615892674 4.77800732371665e-06 0.000130475434992393
['218:T>A','219:G>A'] 37.0153124379172 -6.74654338658428 1.47591899894105 -4.57107970791408 4.85217662126213e-06 0.000132170387117322
['16:A>C','87:C>A','139:G>T','171:T>A'] 55.3088205235151 5.09857287288218 1.11695762572764 4.5646967758161 5.00216817762185e-06 0.000135917121900904
['142:T>C','144:DEL:GT>.','149:G>T','151:G>A','186:A>T'] 48.6631977324847 -2.95523976210297 0.647845887623409 -4.5616400729873 5.07555986775565e-06 0.000137569082966489
['68:T>G','93:A>G','107:C>T'] 37.7360474878661 -6.77309878189379 1.48510842840076 -4.56067627950063 5.09891366945867e-06 0.000137612156299163
['50:C>T'] 233.263366155861 1.56383900268551 0.342945875215906 4.56001694640874 5.11494928992831e-06 0.000137612156299163
['60:A>G','62:C>T'] 36.3513641639638 -6.71983896636611 1.47371862892281 -4.55978423186376 5.12062065506301e-06 0.000137612156299163
['16:A>C','142:T>C','144:DEL:GT>.','149:G>T','151:G>A'] 460.209240344499 2.67009125327467 0.585610470189817 4.55950053695113 5.12754258113699e-06 0.000137612156299163
['177:G>T','185:C>T','273:C>T'] 139.173624858084 6.29780032494573 1.3817045063628 4.55799362015838 5.16446058413562e-06 0.000138263242550278
['144:G>C','145:T>G','149:G>T','151:G>A'] 11.7916154443528 3.35428533239944 0.736423327846003 4.55483307707068 5.24271928405297e-06 0.00014001521452252
['60:DEL:A>.','114:T>A'] 36.0565071583853 -6.70839857320405 1.47411287146093 -4.55080387878009 5.34413437687183e-06 0.000142375560484319
['87:C>A','133:A>G','142:T>C','144:DEL:GT>.','149:G>T','151:G>A'] 23.915720609616 3.43156885750272 0.754393483915098 4.54877849646024 5.39582007595708e-06 0.000143402780266859
['65:A>G','68:T>G','69:C>T'] 81.0118843378913 -6.4359873270376 1.41561674776675 -4.54641931666243 5.45662737776067e-06 0.000144666846716699
['57:A>G','255:DEL:G>.','276:T>C'] 74.646247468197 4.45347860672869 0.980068273248858 4.54404935685319 5.51837276147129e-06 0.000145949602115135
['101:G>A','149:G>T','151:G>A'] 28.3841549731102 4.60786131804092 1.01450074472319 4.54199895072347 5.57233185866636e-06 0.000147020726792784
['101:G>A','135:C>T','177:G>T','185:C>T'] 24.4003936884524 5.32633968762629 1.17312393569618 4.54030433235122 5.61730880270854e-06 0.000147850274824061
['68:T>G','94:A>G','240:A>T'] 35.7693338734037 -6.69629787820001 1.47555633859927 -4.53815127422157 5.67495461963817e-06 0.000149008483919009
['142:T>C','144:DEL:GT>.','149:G>T','151:G>A','171:T>A','198:T>A'] 46.974147110948 -4.03071206752394 0.888358335337525 -4.53725924234448 5.69900334363625e-06 0.000149281087584026
['49:G>A','70:A>G','225:A>T'] 78.5424629390415 -6.37746907399236 1.40629595421964 -4.53494092396165 5.76196108283442e-06 0.000150136928438565
['192:A>G','204:C>A'] 35.5245801671629 -6.68652666075809 1.47471290128004 -4.53412094988403 5.78438777339714e-06 0.000150136928438565
['73:A>T','142:T>C','144:DEL:GT>.','149:G>T','151:G>A'] 45.0337077941142 -3.50522030081142 0.773081903386443 -4.53408660254107 5.78532901075065e-06 0.000150136928438565
['19:DEL:C>.','142:T>C','144:DEL:GT>.','149:G>T','151:G>A'] 10.8289920396406 3.53117394528913 0.778814339013281 4.53403817623973 5.7866563098632e-06 0.000150136928438565
['128:.>INS:AG','140:C>T','150:C>G','204:C>T','206:G>A','241:C>T','260:A>G','264:A>G'] 45.0905741278387 -3.50780851439441 0.774957703135702 -4.52645157303529 5.99823366318737e-06 0.000155164860755623
['277:C>A'] 23.1776335951209 2.25024900879304 0.497174214702119 4.52607746389516 6.00885618416447e-06 0.000155164860755623
['60:A>G','82:C>T','273:C>T'] 22.8644476928342 5.23256262379695 1.15786784649316 4.51913630700158 6.20924112048612e-06 0.000159961181035542
['221:A>T','279:C>T'] 45.9238191972767 -3.99572718252188 0.884590163361446 -4.51703777412367 6.27107219027052e-06 0.000161173933021941
['126:A>T','207:G>A','208:A>G','247:T>C','254:T>C'] 34.5474862723489 -6.6466698122046 1.47491083854691 -4.50648923209008 6.59090284265714e-06 0.000168996318662779
['34:C>T','133:A>G','142:T>C','144:DEL:GT>.','149:G>T','151:G>A'] 11.4829072549153 3.71928385423788 0.826448226492817 4.50032286961439 6.78503241535149e-06 0.000173566531786614
['183:.>INS:T'] 74.514591901889 -6.30119550294136 1.40121153210311 -4.49696234906356 6.89311887747946e-06 0.000175919480137169
['185:C>A'] 29.9079642755237 2.36404343925765 0.525802588232171 4.49606656978606 6.92220721925214e-06 0.000176250045351728
['142:T>C','144:DEL:GT>.','149:G>T','151:G>A','276:T>C'] 125.142634290938 3.77383912614646 0.84027660639107 4.49118670857069 7.08274267756186e-06 0.00017991813550467
['109:G>A','110:T>C'] 73.7983732593099 -6.30017132282423 1.40646823566103 -4.47942666821993 7.48437967830665e-06 0.000189679534167386
['33:A>T','48:G>A','57:A>G','89:G>A','142:T>C','144:DEL:GT>.','149:G>T','151:G>A'] 34.0801093354479 -6.62621910388147 1.48114493095949 -4.47371419594232 7.68724769015048e-06 0.000194369922498874
['87:C>G'] 49.4745347303629 -2.98013592482132 0.666697451759868 -4.46999747329874 7.82205212633443e-06 0.000197321652138455
['194:C>A'] 59.4193806185104 1.57283693500033 0.352152325751744 4.4663539610104 7.95639304072249e-06 0.000200248113326755
['29:C>G'] 16.4100820610108 3.02635455274005 0.677906414114159 4.46426599561635 8.03437021454236e-06 0.000201745806559647
['68:T>G','71:G>T'] 46.1421009543516 -2.89008412355824 0.647890291376095 -4.46076158576139 8.16689058217602e-06 0.000204603086764011
['68:T>G','198:T>A','208:A>G','217:T>C','221:A>T'] 33.6802036269564 -6.60906271067146 1.48539527967771 -4.44936294136161 8.61253697121295e-06 0.000215274007635147
['142:T>C','144:DEL:GT>.','149:G>T','151:G>A','211:C>A'] 10.545335499872 3.9847843941794 0.896046580749091 4.44707281941541 8.70483356367648e-06 0.000217084239762644
['83:C>T'] 112.380711447163 -1.76829831770057 0.39802401236146 -4.44269255819349 8.88400650716456e-06 0.000221047843001728
['57:A>G','63:T>C','68:T>G','101:G>A','177:G>T','185:C>T'] 21.4559750668667 3.73954216653387 0.842570296836068 4.43825539610903 9.0690970250824e-06 0.000225140333647671
['66:G>T','84:A>G','106:C>T','142:T>C','144:DEL:GT>.','149:G>T','151:G>A'] 43.9840781626324 -3.93075795385629 0.88582875176068 -4.43737906005363 9.10608538594435e-06 0.000225545965239615
['60:A>C','66:G>A','142:T>C','144:DEL:GT>.','149:G>T','151:G>A'] 50.8136122368635 1.57031723182804 0.354075954676811 4.43497281045637 9.20839100505583e-06 0.000227563925222228
['60:A>C','142:T>C','144:DEL:GT>.','149:G>T','151:G>A','177:G>T','185:C>T'] 28.7458323951451 3.85337403345526 0.869953623367992 4.42940167147884 9.44948839617782e-06 0.000232994947520204
['58:T>C','87:C>A','94:A>T'] 32.065213351797 -6.53895916857623 1.47657279070974 -4.42847058385329 9.49036592031731e-06 0.000233475826458617
['68:T>G','81:A>G'] 65.1978784419289 -2.25344880822173 0.509785861761944 -4.4203831005302 9.85260737289224e-06 0.000241842764795735
['136:C>T','177:G>T','185:C>T'] 13.8533762087599 3.45539719099378 0.78185822912825 4.41946770176794 9.89443069268471e-06 0.000242324812682052
['75:T>A','126:DEL:A>.'] 49.7345842368601 -4.67665042330013 1.05969661942422 -4.41319745441969 1.01855020935529e-05 0.000248895390084738
['45:C>T','60:A>T','68:T>G','90:G>T','93:A>G','102:A>G'] 32.5075386390292 -6.55954306899816 1.48692190082825 -4.41149132670946 1.02661067355267e-05 0.000250305097928924
['187:G>C'] 20.2640371842441 2.45934444568105 0.557962717905189 4.40772181860895 1.04463594036191e-05 0.000254132703264436
['125:C>T','142:T>C','144:DEL:GT>.','149:G>T','151:G>A'] 16.5783554592205 2.85843715781167 0.648854476532758 4.40535938518313 1.05608640784763e-05 0.000256347374064881
['54:C>A','101:G>A','142:T>C','144:DEL:GT>.','149:G>T','151:G>A'] 25.3023088991418 5.08297150311346 1.15421915035334 4.40381837500914 1.06362000389209e-05 0.0002576035765524
['208:A>G','217:T>C','221:A>T'] 31.4167120767663 -6.50991371816997 1.47912803872842 -4.40118336460339 1.07662091716831e-05 0.000260175448633394
['142:T>C','144:DEL:GT>.','149:G>T','151:G>A','184:G>A','236:C>T'] 67.1947061795879 -6.1629571926298 1.4013888319283 -4.39774961253946 1.09379057930732e-05 0.000263741158891255
['93:A>G','107:C>T','142:T>C','144:DEL:GT>.','149:G>T','151:G>A'] 67.4443019900662 -6.16883255204094 1.4054659374977 -4.3891725779025 1.13782749413806e-05 0.000272683039934789
['34:C>T','68:T>G','98:G>T'] 31.6460187840844 -6.51921393497665 1.48532459220114 -4.38908368528097 1.13829263504355e-05 0.000272683039934789
['142:T>C','144:DEL:GT>.','149:G>T','151:G>A','211:C>T','218:T>A'] 66.4787336761476 -6.14717924595307 1.40056528923552 -4.38907010847629 1.13836369321856e-05 0.000272683039934789
['27:C>T','101:G>A','177:G>T','185:C>T'] 33.8007659863329 6.39754602365347 1.45789720707232 4.38820102859016 1.14292109821198e-05 0.000273175648922745
['102:A>T','142:T>C','144:DEL:GT>.','149:G>T','151:G>A'] 42.0494016362463 -3.39816723381655 0.774910718508395 -4.38523710235625 1.15859510199679e-05 0.000276317342775347
['68:T>G','240:A>T'] 44.6408112591484 -3.46703781266202 0.790907912440719 -4.3836175591705 1.1672461348595e-05 0.000277271788842763
['68:T>G','106:C>A','136:C>T','242:T>A'] 30.8134719968358 -6.48121674722878 1.47853562257437 -4.38353777093576 1.16767392536548e-05 0.000277271788842763
['42:G>A','51:G>A','54:C>A'] 30.73639611768 -6.47816208397831 1.4783948748861 -4.38188889451974 1.17654807213886e-05 0.000278772984641492
['79:A>G','101:G>A','177:G>T','185:C>T'] 12.9289810905042 4.27700916219128 0.976193837355944 4.38131137333924 1.17967144773041e-05 0.000278908035141976
['68:T>G','105:C>T','187:G>T'] 30.7903412773162 -6.47998094648176 1.47985756699024 -4.37878691235188 1.19341749434445e-05 0.000281548580793185
['112:T>A','142:T>C','144:DEL:GT>.','149:G>T','151:G>A'] 17.7047358547726 2.89318544492135 0.66087786466721 4.37779141896096 1.19888001345585e-05 0.0002819778180864
['68:T>G','93:A>G','107:C>T','272:T>C'] 32.5643254150247 -6.56027051557638 1.498628838813 -4.37751519633942 1.2003999396702e-05 0.0002819778180864
['142:T>C','144:DEL:GT>.','149:G>T','151:G>A','191:A>G','254:T>A'] 30.7421589081277 -6.4776617202549 1.48061034814025 -4.37499422342366 1.21435693975717e-05 0.000284597727804828
['54:C>A','87:C>A','139:G>T','171:T>A'] 8.90699151938997 4.23389865003571 0.967845105803851 4.37456223588506 1.2167640655942e-05 0.000284597727804828
['142:T>C','144:DEL:GT>.','149:G>T','151:G>A','237:G>A'] 55.816133472058 1.60427682693301 0.367059834903754 4.37061392825414 1.23897688678487e-05 0.000289174028511776
['197:T>C','218:T>C'] 56.5978806213221 -2.60824708779664 0.596996773728387 -4.36894670553664 1.24847226709995e-05 0.000290768924808801
['68:T>G','152:C>T','222:G>T'] 30.8047880322998 -6.48042334898655 1.48366817541505 -4.36783875017988 1.25482080046829e-05 0.000291625693691812
['142:T>C','144:DEL:GT>.','149:G>T','151:G>A','171:T>A','187:G>A','240:A>T'] 30.7315540134425 -6.47700503124247 1.48337418002437 -4.36640000780925 1.26311071130915e-05 0.000292929050947554
['16:A>C','101:G>A','142:T>C','144:DEL:GT>.','149:G>T','151:G>A'] 33.2473515608908 4.53459849673724 1.03959898017613 4.36187278287728 1.28953848361534e-05 0.000297912923226075
['180:T>A','230:A>G'] 30.2362838105132 -6.45463109527883 1.4798141269643 -4.36178502263652 1.29005596160335e-05 0.000297912923226075
['33:A>T','34:C>A','35:T>C','37:T>C','45:C>T','51:G>A'] 126.688208647937 1.4541974821373 0.333783715500355 4.35670589848099 1.32034487670335e-05 0.00030426428456183
['58:T>A','68:T>G','70:A>G','122:A>G','149:G>A','156:T>A'] 31.2229823560733 -6.49962411686209 1.49419112859953 -4.34992819355984 1.36182118408509e-05 0.000313161532500241
['60:A>C','68:T>C','133:A>G','142:T>C','144:DEL:GT>.','149:G>T','151:G>A'] 10.4528915977402 3.50659490585097 0.80669128865762 4.34688579777047 1.38084068112242e-05 0.000316868125207987
['46:G>A','255:DEL:G>.','276:T>C'] 19.9014462648091 4.77109795318847 1.10006579039626 4.33710237591321 1.44373389634461e-05 0.000330132520501032
['137:G>A','149:G>T','151:G>A'] 8.11072058273821 4.00654660399757 0.923908531520557 4.33651867831943 1.44757131279932e-05 0.000330132520501032
['68:T>C','255:DEL:G>.','276:T>C'] 31.6863539156038 4.48572705801211 1.03441247401751 4.33649745211424 1.44771104385237e-05 0.000330132520501032
['54:C>G','101:G>A','142:T>C','144:DEL:GT>.','149:G>T','151:G>A'] 31.2694534451444 3.81512632148212 0.880143985601294 4.33466158253153 1.4598452690969e-05 0.000332206039048864
['51:G>A','54:C>A','89:G>A','109:G>A','128:.>INS:AG','140:C>T','150:C>G','165:A>T'] 14.4498295191856 3.73506690073505 0.861970146534726 4.33317431671003 1.46974643748704e-05 0.000333763832363221
['90:G>T','93:A>G','102:A>G'] 29.3719223392091 -6.41280639870972 1.48076692806651 -4.33073313373035 1.48613706592076e-05 0.00033678579193055
['78:G>A','142:T>C','144:DEL:GT>.','149:G>T','151:G>A'] 94.6586089425549 2.87168700445896 0.663200448219842 4.33004382335254 1.49079670802078e-05 0.000337142286577866
['68:T>G','76:T>A','92:C>T','102:A>C'] 29.5742564667091 -6.42167877111217 1.48323517322051 -4.3295081501937 1.49442739976951e-05 0.000337265092720709
['183:G>A','225:A>T'] 29.0201989999061 -6.3952500504086 1.47986860798166 -4.32149855461213 1.54973067296011e-05 0.000348737793107355
['90:G>A','97:T>A','140:C>T'] 41.0973593911011 -3.36278044717146 0.778200601863663 -4.32122570853601 1.55164851643481e-05 0.000348737793107355
['195:G>C'] 30.9810425528006 1.89008013505729 0.437598077430071 4.31921489728055 1.56585251630273e-05 0.000351207536664779
['173:G>C'] 30.2137203669447 1.96785423420305 0.455772390610905 4.31762492582184 1.57717144885315e-05 0.000353021388029159
['126:DEL:A>.','167:C>A','189:A>T'] 30.2121528470545 -6.45213494441463 1.49476233223967 -4.31649554263727 1.5852588072114e-05 0.000354105970371577
['187:G>A','260:A>G','276:T>C'] 28.9700957005684 -6.39295261632404 1.48134477100807 -4.31564126153667 1.5914024413166e-05 0.00035475283401023
['54:C>A','66:G>A','68:T>G','142:T>C','144:DEL:GT>.','149:G>T','151:G>A'] 13.4714577355832 2.89606626306077 0.671345051202531 4.31382678381744 1.60452679224405e-05 0.00035695002345584
['142:T>C','144:DEL:GT>.','149:G>T','151:G>A','221:A>T'] 40.8709180352605 -3.79371880791336 0.880432527909535 -4.30892622393338 1.64049075825781e-05 0.000363906712771917
['45:C>T','60:A>T'] 28.6434240109343 -6.37630971787101 1.47990219217463 -4.30860211680704 1.64289618823024e-05 0.000363906712771917
['68:T>G','150:C>A'] 10.4120678340631 3.44343911339037 0.799273281039841 4.30821246634257 1.64579251221576e-05 0.000363906712771917
['32:C>T','232:A>T'] 61.5681329946798 -6.03481377626551 1.40124538780641 -4.30675014439317 1.65670560921031e-05 0.000365579704432409
['142:T>C','145:DEL:TGGC>.','151:G>T','153:.>INS:A'] 12.0469740452788 3.03949570927962 0.707363809815993 4.29693414774822 1.73176613759578e-05 0.000381372611309652
['192:A>T','200:A>G'] 65.3684521088367 -3.08111512333864 0.71726894675149 -4.29562040472128 1.74205453182505e-05 0.000382866431612174
['136:C>T','242:T>A'] 28.2560441272773 -6.35632913717446 1.48038857582417 -4.29368967106203 1.75728055385181e-05 0.000384822522643718
['142:T>C','144:DEL:GT>.','149:G>T','151:G>A','198:T>A','208:A>G','217:T>C','221:A>T'] 40.6393647009255 -3.81011137221716 0.887393447427332 -4.2935987224868 1.75800090450623e-05 0.000384822522643718
['142:T>C','144:DEL:GT>.','149:G>T','151:G>A','188:G>A'] 20.2197756513008 2.35067047729598 0.548345493238881 4.28684197514127 1.81231118376515e-05 0.000395408464068985
['54:C>G','279:C>A'] 28.1789682481216 -6.3530002497532 1.482031438427 -4.28668386177838 1.81360102992366e-05 0.000395408464068985
['136:C>T','149:G>T','151:G>A'] 7.74714596567219 3.96758869192251 0.926123587633836 4.28408124455544 1.83495856829382e-05 0.000399267976921781
['32:C>G','68:T>G'] 8.69724354554999 3.63031015508137 0.84803433739132 4.28085278509918 1.86178492466871e-05 0.000404299736225771
['73:A>T','81:A>G','142:T>C','144:DEL:GT>.','149:G>T','151:G>A'] 44.5814527410504 -3.87025421772376 0.904319670987061 -4.27974127058344 1.87110701785823e-05 0.00040551789595368
['265:G>T','275:G>A'] 44.9955032427758 -4.5249294154027 1.0577991365172 -4.27768302997582 1.88848666607178e-05 0.000408474056504991
['31:G>A','255:DEL:G>.','276:T>C'] 25.3530630104327 5.98404980782506 1.39948855303153 4.27588335385993 1.90380891458769e-05 0.000410974402649039
['51:G>A','93:A>G','128:A>T','142:T>C','144:DEL:GT>.','149:G>T','151:G>A'] 27.7328011005909 -6.32932452281705 1.4810824978619 -4.27344495121244 1.92475820458138e-05 0.000414677196620166
['231:G>T','240:A>T'] 59.324850989921 -5.98062233151636 1.39972827647712 -4.27270237518428 1.93118146103323e-05 0.000414853432748118
['42:G>T','73:A>G','97:T>A','141:G>T'] 27.7414850651269 -6.33032451019054 1.48165358535776 -4.27247271072613 1.93317218043387e-05 0.000414853432748118
['68:T>G','105:C>G','127:A>T','275:G>A'] 27.759773680409 -6.33036079170533 1.48438632976342 -4.26463156172709 2.00232334765001e-05 0.0004288505475761
['28:C>T','129:A>G','220:C>A'] 27.5757281681911 -6.32095110272189 1.4823904223054 -4.26402586498879 2.0077618778319e-05 0.000429173835451231
['101:G>A','177:G>T','185:C>T','208:A>G'] 9.85708909926777 3.86945807462763 0.907962428623013 4.26169404442861 2.02883081586744e-05 0.000432830449252345
['132:T>A','218:T>C','252:C>T','259:G>A','263:G>A'] 27.2789502324633 -6.30606473592089 1.48215023603542 -4.25467309764014 2.09354650849124e-05 0.000445766247802141
['62:C>A'] 147.100497281545 -1.61860618647049 0.380577293945756 -4.25302878605571 2.1089845382075e-05 0.000448179729782889
['68:T>G','101:G>A','142:T>C','144:DEL:GT>.','149:G>T','151:G>A'] 99.7256554918292 4.14862715710893 0.975678216743095 4.2520444608853 2.11827791483887e-05 0.000449280575995826
['142:T>C','144:DEL:GT>.','149:G>T','151:G>A','265:G>A'] 39.0824748241625 3.81469856788811 0.897402383456603 4.25082286186348 2.12986570254591e-05 0.000450862850172655
['142:T>C','144:DEL:GT>.','149:G>T','151:G>A','240:A>T'] 63.2097083171751 -2.14516236903076 0.504710562329914 -4.25028229868613 2.13501258889499e-05 0.000451078191653771
['65:A>G','68:T>G','69:C>T','279:C>A'] 58.3971858473734 -5.94361383161364 1.39874140793723 -4.24925851046255 2.14479289031805e-05 0.000452269744033669
['8:DEL:G>.','142:T>C','144:DEL:GT>.','149:G>T','151:G>A'] 11.8879801827298 3.20645851351055 0.75507948305531 4.24651786396859 2.17118476697407e-05 0.000456952817141769
['30:A>T','255:DEL:G>.','276:T>C'] 15.9883472569062 4.60362078437313 1.08634843896547 4.23770184523593 2.25819376319347e-05 0.000474350970680044
['30:.>INS:A','68:T>G','89:G>T','192:A>G','204:C>A','218:T>A','219:G>A'] 27.0698530705766 -6.29526143319073 1.48570332544089 -4.23722645389016 2.2629786680176e-05 0.000474443685043307
['63:T>C','279:C>A'] 43.1479593893423 -4.48522844939723 1.05898776933046 -4.23539211622151 2.28153222982321e-05 0.000476848048520505
['54:C>A','68:T>G','142:T>C','144:DEL:GT>.','149:G>T','151:G>A'] 35.5647573467889 2.80783258548342 0.662970493656448 4.23523009296767 2.28317796737365e-05 0.000476848048520505
['142:T>C','144:DEL:GT>.','149:G>T','151:G>A','182:A>T','224:G>A','279:C>T'] 26.7094457667377 -6.2751989253651 1.48193622939302 -4.23445948678597 2.2910208112605e-05 0.000477572906896917
['45:C>T','60:A>T','90:G>T','93:A>G','102:A>G','153:G>T'] 104.282317002992 -3.19856651274952 0.755813941533018 -4.23194960688587 2.31674323393776e-05 0.000481961077861001
['43:G>T'] 23.3398737468438 2.23933010819287 0.529235131328943 4.23125748014831 2.32388467068813e-05 0.000481961077861001
['275:G>T'] 77.3475508346737 -1.84849173448425 0.436880038529934 -4.231119692958 2.32530887148904e-05 0.000481961077861001
['68:T>G','197:T>A'] 45.5670798373171 -2.84450982342214 0.672956742003655 -4.22688361060612 2.36950150531266e-05 0.000490190623911557
['84:A>G','106:C>T'] 26.6930780816048 -6.27497214742275 1.48511580992507 -4.22524095796902 2.386852454087e-05 0.000492846679697396
['81:A>C','142:T>C','144:DEL:GT>.','149:G>T','151:G>A'] 131.363741284587 1.96643867019657 0.465731174893649 4.22226120174499 2.41863588912349e-05 0.000498467166356525
['68:T>G','255:DEL:G>.'] 36.3247286977257 3.52446391835401 0.834838671975941 4.22173054107822 2.42433823263653e-05 0.000498701440962125
['71:G>T','171:T>C','203:C>T'] 26.4145887611592 -6.25962893483834 1.48336062372943 -4.219896925065 2.44414041523825e-05 0.000501829807436982
['183:G>T','232:A>G'] 26.3326707777659 -6.25459988655547 1.48274449936797 -4.21825870149681 2.46196252233489e-05 0.000504540649746042
['33:A>T','34:C>A','35:T>C','37:T>C','66:G>A','142:T>C','144:DEL:GT>.','149:G>T','151:G>A'] 11.1450588345895 3.07376304883505 0.728913235666927 4.2169121075469 2.47670452086086e-05 0.000506611301149122
['142:T>C','144:DEL:GT>.','149:G>T','151:G>A','164:C>T'] 32.0908085422988 1.78140273333547 0.422559038604111 4.21574873707634 2.48950823522535e-05 0.00050827847576386
['68:T>G','108:C>A'] 11.096876465401 3.14438352769013 0.745966060122598 4.21518309716847 2.49575622813841e-05 0.000508603456715595
['68:T>G','172:C>T'] 36.9315726927493 1.75496245728268 0.416831376503627 4.21024557221021 2.55093257022253e-05 0.000518879636211186
['142:T>C','144:DEL:GT>.','149:G>T','151:G>A','220:C>G','247:T>A'] 26.0753912466907 -6.24071153459918 1.48275633767545 -4.20885844560468 2.56664113062399e-05 0.00052110448085141
['101:G>A','159:A>G','177:G>T','185:C>T'] 9.09839563711928 3.63215413915951 0.863243335180049 4.20756696418854 2.58134922724663e-05 0.000523118322991
['30:A>T','68:T>G','78:G>T','118:DEL:A>.','147:G>A','156:T>A','193:T>C','256:G>T'] 26.0898380016743 -6.24112739462642 1.48362863080401 -4.20666416449797 2.59167837127298e-05 0.000524238941655828
['142:T>C','144:DEL:GT>.','149:G>T','151:G>A','154:.>INS:C'] 13.070305644014 2.89019480754986 0.687132126975725 4.2061703915235 2.59734436157768e-05 0.000524413908715582
['92:C>A','114:T>C','142:T>C','144:DEL:GT>.','149:G>T','151:G>A'] 25.8431633652843 -6.22796454479608 1.48354954133325 -4.19801588776003 2.69263744878329e-05 0.000542650901347967
['82:DEL:C>.'] 65.0921866976551 -1.91394503277597 0.456157776247497 -4.19579613115599 2.7191475290796e-05 0.000546100031854189
['196:C>A'] 97.3068689224137 1.67781123419933 0.399883906835371 4.19574582902651 2.71975114280581e-05 0.000546100031854189
['68:T>G','142:T>A'] 41.6182530797058 -3.32732235427858 0.794478418640565 -4.18805882728945 2.81350597112105e-05 0.000563320095738301
['167:C>A','189:A>T'] 25.5897256945075 -6.21336582391411 1.48365717947067 -4.18787163900685 2.81582689987286e-05 0.000563320095738301
['28:C>T','68:T>G'] 28.0871390921771 1.94589191572544 0.464951023191898 4.18515460481591 2.84972076574809e-05 0.000569058499529549
['199:G>A','279:C>A'] 54.887390035802 -5.86684509379885 1.40353624670889 -4.1800453016841 2.91451028757405e-05 0.000580934231225755
['260:A>G','264:A>G'] 49.1638344054218 -2.46555585731336 0.590102774038978 -4.17818042175566 2.93850518048233e-05 0.000584650129078479
['68:T>G','79:A>G','97:T>C'] 25.4451785869421 -6.20493703658806 1.48530895555725 -4.17753963804798 2.94679322345637e-05 0.000585233134178436
['101:G>A','177:G>T','185:C>T','276:T>C'] 36.2993353866634 5.9188027562886 1.417250801095 4.17625641962282 2.96345751144452e-05 0.000587474526270572
['75:T>A','219:G>A','251:G>A'] 25.4702302366109 -6.20625049932406 1.48635731869693 -4.17547679905461 2.97362561410705e-05 0.000588033559183178
['49:G>A','210:G>A'] 41.2958991285389 -4.41910764547458 1.05841433107228 -4.17521524013907 2.97704438550121e-05 0.000588033559183178
['133:A>G','142:T>C','144:DEL:GT>.','149:G>T','151:G>A','177:G>T','185:C>T'] 387.273220929322 5.70974545878953 1.36771954239249 4.1746463962939 2.98449250322222e-05 0.000588440642828454
['68:T>G','135:C>T','161:T>C'] 25.2755798297078 -6.19516059058317 1.48694000661407 -4.16638234429528 3.09471496770342e-05 0.000609073362022062
['46:G>A','101:G>A','177:G>T','185:C>T'] 26.2774581286884 4.77168039836588 1.14581586525944 4.16443910670188 3.12118912004188e-05 0.000613178934500313
['138:G>A','141:G>A'] 6.90593894900576 4.01489384233755 0.9647036628446 4.16178977749387 3.15762975286739e-05 0.000619224233223887
['111:C>A','142:T>C','144:DEL:GT>.','149:G>T','151:G>A'] 16.1732825314061 3.12435649763531 0.751073595752663 4.1598539947398 3.18451100357917e-05 0.000623376589464072
['142:T>C','144:DEL:GT>.','149:G>T','151:G>A','202:C>T'] 17.7138239103408 2.7385032327259 0.658605638536248 4.15803186685774 3.21001252719744e-05 0.000627244487201746
['68:T>G','73:A>T','81:A>G'] 54.0750527939848 -5.84515740630272 1.40748783759265 -4.15290082811672 3.28287034186806e-05 0.0006403355847183
['31:G>A','37:T>C','142:T>C','144:DEL:GT>.','149:G>T','151:G>A'] 43.7285219101691 -2.53133997501742 0.609601816594609 -4.15244821473488 3.2893720467427e-05 0.000640460086748137
['28:C>T','101:G>A','177:G>T','185:C>T'] 23.1098522110282 5.63836678357195 1.35854387076415 4.15030158753762 3.32037487111928e-05 0.000644616098882068
['48:G>A','86:C>A','121:A>G','142:T>C','144:DEL:GT>.','149:G>T','151:G>A'] 53.2675576564051 -5.82298306046884 1.40307646281422 -4.15015376196206 3.32252003726636e-05 0.000644616098882068
['111:C>T','142:T>C','144:DEL:GT>.','149:G>T','151:G>A'] 14.4572118598151 2.79583027591849 0.673782771560301 4.14945349440161 3.33269984963686e-05 0.000645444688964246
['217:T>C','221:A>T'] 24.6039478351575 -6.15663505519507 1.48551781649098 -4.14443703525412 3.40649536162048e-05 0.000658569005928858
['68:T>G','97:T>C','122:A>G','197:T>C'] 26.1958073907974 -6.24618909768004 1.50804682221844 -4.1419066077083 3.44430599362476e-05 0.000664702373999351
['51:G>A','93:A>G'] 52.6576340998167 -5.8069153123459 1.40240687654569 -4.1406780082604 3.4628076266232e-05 0.000667094315795507
['29:C>A','142:T>C','144:DEL:GT>.','149:G>T','151:G>A'] 15.76609719335 3.22011328502632 0.777845466966438 4.13978537097429 3.47630912231353e-05 0.000668516277166033
['108:C>T','133:A>G','142:T>C','144:DEL:GT>.','149:G>T','151:G>A'] 8.24466279561843 3.64207598067711 0.879873981893309 4.1393154651989 3.48343670645238e-05 0.000668709651047089
['128:A>T','174:G>T'] 24.5875801500247 -6.15640276376491 1.48794808311282 -4.13751180813081 3.51092386386639e-05 0.000672803883596713
['16:A>C','101:G>A','177:G>T','185:C>T'] 119.068876732669 4.27098581003295 1.03246170715659 4.13670141994447 3.52334087107061e-05 0.000674000916544734
['68:T>G','150:DEL:C>.','255:G>A'] 24.520108921615 -6.15147638932197 1.48721045678715 -4.13625143721161 3.53025363507047e-05 0.000674142665312496
['37:T>C','68:T>G','174:G>A','176:A>G','237:G>A'] 24.3842457785856 -6.14379716843095 1.48562313852034 -4.13550180333762 3.54179833464926e-05 0.000675166897196751
['142:T>C','144:DEL:GT>.','149:G>T','151:G>A','165:A>G','255:G>T'] 24.3466683040823 -6.141765740236 1.4856657775156 -4.13401576127474 3.56479011443593e-05 0.00067836589581853
['68:T>G','256:G>T'] 52.6604757161761 -5.80624783004874 1.40492826153569 -4.13277174999818 3.58414614908416e-05 0.000680848014475519
['68:T>G','79:A>G'] 50.7110598427966 -2.17564927806569 0.526488500329061 -4.13237758603633 3.59029988407854e-05 0.000680848014475519
['112:T>C','142:T>C','144:DEL:GT>.','149:G>T','151:G>A'] 33.4559093976049 1.82630830334507 0.442258593493142 4.12950325943953 3.63547849087902e-05 0.000688220650881656
['47:A>T','68:T>G','100:T>A'] 37.6180529045608 -3.63937969747081 0.881573424576756 -4.12827745938244 3.65490932235061e-05 0.000690701981453906
['89:G>T','192:A>G','204:C>A','218:T>A','219:G>A'] 24.1645437220136 -6.13084532228892 1.48594114823447 -4.12590049718546 3.69286918873914e-05 0.000696670296176124
['147:G>A','156:T>A'] 51.4935735186965 -5.77373056387896 1.39986269646352 -4.12449776572028 3.71544598965244e-05 0.000699720974913338
['54:C>G','68:T>G','255:DEL:G>.','276:T>C'] 13.8183704763591 4.10937744229536 0.996775332893401 4.12267168607274 3.74503290575079e-05 0.000703251683851524
['68:T>G','227:C>A','238:C>T','241:C>T','243:G>T','245:A>G'] 24.0913097031563 -6.12650210149757 1.48609656113512 -4.12254644934916 3.74707021881889e-05 0.000703251683851524
['142:T>C','144:DEL:GT>.','149:G>T','151:G>A','240:A>G','261:C>T'] 51.4405490452705 -5.7718694588266 1.4025454543725 -4.11528156954382 3.86707056955721e-05 0.000724528504824587
['27:C>T','159:A>T'] 23.8590818217499 -6.11270014943593 1.48696025482843 -4.11086989688318 3.94171268757828e-05 0.000737248761753725
['133:A>G','140:C>G','142:T>C','144:DEL:GT>.','149:G>T','151:G>A'] 13.214178204508 3.12230894093299 0.760484551446944 4.10568358685564 4.03120972115868e-05 0.000752699209986603
['60:A>T','68:T>G','171:T>C','235:G>T'] 24.7079962941314 -6.1619127282679 1.50186291493779 -4.1028463163851 4.08098341053339e-05 0.000760320794859772
['133:A>G','142:T>C','144:DEL:GT>.','149:G>T','151:G>A','262:A>G'] 88.1701589007852 6.72138098884012 1.6383362519654 4.1025650142191 4.08594989089706e-05 0.000760320794859772
['68:T>G','105:C>G','127:A>T'] 23.7000879592009 -6.10318731694399 1.4880132768832 -4.101567782868 4.10360257614339e-05 0.000762306988762147
['68:T>C','279:C>A'] 24.7889935913145 -6.168711028844 1.50472824983071 -4.09955154994799 4.13951462569977e-05 0.000767672635934102
['68:T>G','192:A>G','204:C>A','218:T>A','219:G>A'] 23.754033118837 -6.10553706696905 1.49046001598744 -4.09641117606506 4.19604379864018e-05 0.000776837057839774
['108:C>A','142:T>C','144:DEL:GT>.','149:G>T','151:G>A'] 12.6427765437512 2.8457853410746 0.694924138796262 4.09510215892634 4.21982274253494e-05 0.000779917492668514
['35:T>G','68:T>G','187:G>T'] 24.1095983184384 -6.12667437884145 1.49666978367283 -4.09353783023972 4.24840723611653e-05 0.000783874193244946
['15:C>A','142:T>C','144:DEL:GT>.','149:G>T','151:G>A'] 10.4496453085664 3.41550803539164 0.834834360259952 4.09124036812299 4.29072125269538e-05 0.000790346513375914
['135:C>T','221:A>G'] 36.543347888292 -3.62119169110445 0.885631004442343 -4.08882669299118 4.33560614781827e-05 0.000797269797182137
['68:T>G','145:T>A'] 36.4402201155283 -3.61586858207674 0.884666281876011 -4.08726844930608 4.36481957895935e-05 0.000801292844722234
['165:A>G','177:G>T','185:C>T'] 8.27296073446107 3.73361258206218 0.913840887946048 4.08562653664344 4.39580358506725e-05 0.000805626888585396
['35:T>G','142:T>C','144:DEL:GT>.','149:G>T','151:G>A'] 41.3793411398593 -3.06048394386495 0.749712363216066 -4.0822108504871 4.46092960643763e-05 0.000815755041417427
['133:A>G','142:T>C','144:DEL:GT>.','149:G>T','151:G>A','208:A>G'] 7.8810881785524 3.60525726974014 0.883220063866404 4.08194675057276 4.46600306479558e-05 0.000815755041417427
['57:A>G','63:T>C','142:T>C','144:DEL:GT>.','149:G>T','151:G>A'] 25.9084546119759 2.00560708883962 0.491419432714561 4.08125311154425 4.47935420569772e-05 0.000816827812835329
['68:T>G','221:A>T'] 37.7603296499911 -3.22903856621483 0.791581023895857 -4.07922684947997 4.51857277683396e-05 0.000822606174022622
['142:.>INS:C','142:T>G','146:DEL:GGCG>.','151:G>A'] 11.2790010474697 2.92116136736661 0.717265537823027 4.07263588354269 4.64840642925369e-05 0.000844834333223595
['68:T>G','174:G>T','247:T>C'] 22.996641280595 -6.05923057408513 1.48859754665361 -4.07042896698733 4.69266484085315e-05 0.000851461429512275
['225:A>C','249:C>T'] 39.2571978782971 -4.31620308623489 1.06086151270698 -4.06858297198598 4.72999178138391e-05 0.000856810949055662
['133:A>G','142:T>C','144:DEL:GT>.','149:G>T','151:G>A','180:T>A','262:A>G'] 239.552102106584 7.64088883405859 1.87820322608393 4.06819066645408 4.73796058389507e-05 0.000856833500958374
['82:C>A','142:T>C','144:DEL:GT>.','149:G>T','151:G>A'] 18.4535227044254 2.30708199184451 0.567698580267438 4.06392066500794 4.82552333923118e-05 0.000870887419746688
['68:T>G','114:T>A'] 49.0231518759077 -5.68562833069727 1.39926700486324 -4.06329050205321 4.83857496054962e-05 0.000870887419746688
['254:T>A','276:T>A'] 22.8607781375655 -6.05105726645784 1.48921922029471 -4.06324145162481 4.83959227122805e-05 0.000870887419746688
['34:DEL:C>.'] 6.96664714302866 3.79819493505905 0.935152968346531 4.06157608821446 4.87425263435266e-05 0.000875681932977535
['27:C>T','68:T>G'] 49.4121802901321 1.58941457494275 0.39189838610005 4.05568032764742 4.99885886384532e-05 0.000896523094335279
['42:G>A','68:T>G','96:A>G','101:G>A'] 23.0159301398161 -6.06131695949526 1.49465989648629 -4.0553151748732 5.00667479213147e-05 0.000896523094335279
['36:T>C','94:A>T','214:A>T'] 22.6680486608116 -6.03844778855128 1.48941992418892 -4.05422788461729 5.03001639714088e-05 0.00089922862693895
['27:C>T','62:C>A','167:C>T'] 48.7388997650144 -5.67722536376986 1.40054777201359 -4.05357494918407 5.04408293824045e-05 0.000900267768103661
['33:A>T','34:C>A','35:T>C','37:T>C','68:T>G','96:A>T'] 23.0737171597507 -6.06341127399179 1.49595890913187 -4.05319373211294 5.05231293461086e-05 0.000900267768103661
['142:T>C','144:DEL:GT>.','149:G>T','151:G>A','176:A>C'] 58.7638643429045 -2.91089803528654 0.718270527691542 -4.05264858164501 5.06410416322082e-05 0.000900899182000994
['68:T>G','272:T>C'] 53.7492874251825 -2.11812322535262 0.522717471806283 -4.05213779832786 5.07517571794035e-05 0.00090140072141565
['60:A>T','142:T>C','144:DEL:GT>.','149:G>T','151:G>A'] 38.1268017060273 -2.8680489276138 0.707916181897851 -4.05139619767535 5.09129122818852e-05 0.000902795033855572
['142:T>C','144:DEL:GT>.','149:G>T','151:G>A','267:G>T'] 9.26799439435354 3.27788304563657 0.809526604439514 4.04913566479518 5.1407139813541e-05 0.000909535558885347
['68:T>G','100:T>C','168:T>C','214:A>G','220:C>T'] 23.2577626719686 -6.0747269296728 1.50037280273078 -4.04881168108113 5.14783448349142e-05 0.000909535558885347
['46:G>T','142:T>C','144:DEL:GT>.','149:G>T','151:G>A'] 11.306624439241 3.49101295192072 0.862313475094239 4.04842676445385 5.15630631636509e-05 0.000909535558885347
['66:G>A','68:T>G','70:A>C','142:T>C','144:DEL:GT>.','149:G>T','151:G>A'] 12.7516671069626 2.73737481986215 0.67620545712188 4.04814068125564 5.16261143009169e-05 0.000909535558885347
['68:T>G','88:T>G','186:A>G'] 23.0380606153967 -6.06108329555161 1.49895000256274 -4.04355267699992 5.26473208885826e-05 0.000926033310895311
['57:A>G','68:T>G','177:G>T','185:C>T'] 25.5374739191622 2.61864155407591 0.647708859741668 4.04292995948878 5.27873929449197e-05 0.000927004329802826
['142:T>C','144:DEL:GT>.','149:G>T','151:G>A','182:A>G'] 29.3375313529956 1.84456229395686 0.456676094312221 4.03910411981355 5.36557449457337e-05 0.00093980451114318
['57:A>G','192:A>G','204:C>A','218:T>A','219:G>A'] 22.3500609357135 -6.01835480921139 1.49007479827682 -4.03896154486421 5.36883653715412e-05 0.00093980451114318
['57:A>G','101:G>A','142:T>C','144:DEL:GT>.','149:G>T','151:G>A'] 10.6600678294777 3.20159837904057 0.793427129278274 4.03515113221909 5.45671624436368e-05 0.000953659384594951
['211:C>T','246:C>T'] 23.2317903360897 -6.07509506658852 1.5058605077437 -4.03430134155728 5.47650000494856e-05 0.000955588012045577
['68:T>G','105:C>T'] 40.3466984997531 -4.38166797324828 1.08734794592568 -4.02968340508344 5.58520245944222e-05 0.000973001060039672
['142:T>C','144:DEL:GT>.','149:G>T','151:G>A','160:A>G'] 32.7081537158194 2.34530619658855 0.582736907355736 4.02463987947968 5.70625687466741e-05 0.000991997093748113
['68:T>G','106:C>A','136:C>T'] 22.0696506851187 -6.00022328373614 1.49104742634822 -4.02416662119965 5.71774265181917e-05 0.000991997093748113
['78:G>A','255:DEL:G>.','276:T>C'] 14.6014410411051 5.1916323513421 1.29021708311407 4.02384406414119 5.72558351906492e-05 0.000991997093748113
['68:T>G','207:G>A','208:A>G','247:T>C','254:T>C'] 38.0270151629099 -4.3209631099517 1.07389429142081 -4.02363914630263 5.73057004627904e-05 0.000991997093748113
['68:T>G','82:DEL:C>.','118:A>T','159:A>G'] 22.0214683159302 -5.99696959311707 1.49086344025836 -4.02248081962344 5.75883451783029e-05 0.000995312491111713
['117:T>A','142:T>C','144:DEL:GT>.','149:G>T','151:G>A'] 8.90441977728752 3.2457486868873 0.807115255734276 4.02141907717315 5.78485816187219e-05 0.000998230737790363
['66:G>A','68:T>C','133:A>G','142:T>C','144:DEL:GT>.','149:G>T','151:G>A'] 15.3783369537789 3.03114690863221 0.753961835637566 4.02029222880891 5.81259938486341e-05 0.00100143569528175
['68:T>C','161:T>C'] 22.9639059103292 -6.05837417358782 1.5071901844978 -4.01964810804982 5.82851316231672e-05 0.00100259605152733
['78:G>T','118:DEL:A>.'] 21.8268179090271 -5.98413610191014 1.49132359970886 -4.01263421505459 6.0044918869419e-05 0.00103124315850733
['138:DEL:GGCGTGGT>.','149:G>T','151:G>A'] 6.97917296786308 3.78569278108248 0.943948983893365 4.01048451312295 6.05942750664215e-05 0.00103904437449062
['153:G>T','156:T>C'] 34.8560442804853 -3.54672611593685 0.884526177166185 -4.00974692156623 6.07838606327885e-05 0.00104066161393722
['70:A>C','133:A>G','142:T>C','144:DEL:GT>.','149:G>T','151:G>A'] 41.3766952314946 2.60290877073079 0.64954972982947 4.00725094815166 6.14295832719964e-05 0.00105007095161192
['68:T>G','146:G>T'] 36.1379255284917 -3.57381919053802 0.892046788949352 -4.00631360911824 6.16737514907018e-05 0.00105259748052021
['69:C>T','142:T>C','144:DEL:GT>.','149:G>T','151:G>A'] 16.344230382783 2.41947369538976 0.604038324572285 4.00549699740156 6.18872200208445e-05 0.00105459298640824
['68:T>G','135:C>T','161:T>C','266:C>A'] 46.8421732984533 -5.63475647239772 1.40803708706177 -4.0018523121121 6.28485254422641e-05 0.00106930598661347
['40:G>T','68:T>G','189:A>T'] 21.6215626074388 -5.97016470334687 1.49246319318219 -4.00020900389338 6.32865649678808e-05 0.00107508421328797
['68:T>G','162:C>T','230:A>G'] 21.5608544134159 -5.96607656573645 1.49280436461608 -3.99655621804859 6.42706240195871e-05 0.00109010563069247
['100:T>C','168:T>C'] 45.9636907690332 -5.59050369320138 1.40103901796942 -3.99025553285725 6.60021477598715e-05 0.00111773869764508
['42:G>A','68:T>G','96:A>G','101:G>A','221:A>G','246:C>T'] 21.8932888934977 -5.98757186520597 1.50115263748025 -3.98864959878854 6.64504916196944e-05 0.00112358934978626
['38:DEL:G>.'] 117.729820308048 -1.51744994592296 0.380609575434941 -3.98689377215194 6.69439800309881e-05 0.00113018407090956
['177:G>T','185:C>T','212:G>A'] 6.59054670112821 3.77154406750694 0.946075219833629 3.98651607022344 6.70505883220653e-05 0.00113023700037333
['142:T>C','144:DEL:GT>.','149:G>T','151:G>A','183:G>A'] 57.2622030797448 -1.90770089840319 0.47875256806219 -3.98473246028705 6.75561955564417e-05 0.00113700512182282
['199:G>A','210:G>T','239:C>A','274:C>A'] 45.5551010960058 -5.57691188017639 1.40032276065369 -3.98259032622808 6.81682036800099e-05 0.00114554044430269
['68:T>G','128:A>T'] 21.6003528180684 -5.96822449752821 1.49943393353044 -3.9803184148807 6.88230197765187e-05 0.00115476781108896
['30:A>T','78:G>T','118:DEL:A>.','147:G>A','156:T>A','193:T>C'] 46.021558364062 -2.5619021741418 0.644178810501033 -3.97700472660563 6.97887783649524e-05 0.00116761346903901
['198:T>A','208:A>G'] 21.6986384865946 -5.97466819197298 1.50232105365361 -3.97695830557838 6.98023981765514e-05 0.00116761346903901
['75:T>C','111:C>A'] 21.8692374877679 -5.98786938761088 1.50726946229241 -3.97266018944211 7.10744075826265e-05 0.0011870730183869
['101:G>A','177:G>T','185:C>T','219:G>A'] 10.7615760520595 4.75625442874778 1.19763870672113 3.97135997864445 7.14634991064506e-05 0.0011917493141065
['87:C>A','139:G>T','177:G>T','185:C>T'] 27.1568934318113 5.33111230363091 1.34266709161602 3.97053918794898 7.17101594302254e-05 0.00119403974307371
['142:T>C','144:DEL:GT>.','149:G>T','151:G>A','198:T>C'] 30.1633466115679 2.0504683774546 0.516694209391523 3.96843692107426 7.23456011901686e-05 0.00120278691293792
['177:G>T','185:C>T','276:T>C'] 27.3614979214464 4.3952018611334 1.10831105792911 3.96567536675658 7.31884186039898e-05 0.00121494999454617
['68:T>G','79:A>G','107:C>A'] 20.9643773678721 -5.92559018840189 1.49455505127319 -3.96478549475575 7.34619772045941e-05 0.00121764063278571
['30:.>INS:A','68:T>G','89:G>T'] 21.0019548423754 -5.92797480241649 1.49620467856915 -3.96200793068334 7.43220710388066e-05 0.00123003027569225
['68:T>C','161:T>C','197:T>A'] 20.9161949986837 -5.92217071134449 1.49544586733895 -3.96013713413954 7.4906735342953e-05 0.00123674221460259
['60:A>T','68:T>G'] 39.3669141872461 -2.62814048011089 0.663674139983344 -3.95998626702082 7.49540736122783e-05 0.00123674221460259
['68:T>G','135:C>T','155:C>T','197:T>A'] 22.5437110986776 -6.02948265893423 1.52340664456362 -3.9578944206728 7.56133643739205e-05 0.00124573873160835
['193:T>C','217:T>C','247:T>A','260:A>G'] 34.2563999217145 -3.55008515579565 0.897151737656801 -3.95706211868667 7.58772042953714e-05 0.00124820286523847
['97:T>C','122:A>G','142:T>C','144:DEL:GT>.','149:G>T','151:G>A'] 37.4892541758855 -2.89846499127821 0.733906365764962 -3.94936619504192 7.83583978876547e-05 0.00128581860558967
['142:T>C','144:DEL:GT>.','149:G>T','151:G>A','242:T>C'] 44.9106048784344 2.47917099146708 0.627758791789877 3.94924137087499 7.83992668060716e-05 0.00128581860558967
['177:G>T','185:C>T','255:DEL:G>.'] 19.3306954160056 5.19409857001794 1.31559042317552 3.94811217725394 7.87698950846672e-05 0.00128996036583181
['225:A>G','272:T>A'] 44.4392228840741 -5.53948499859558 1.40377592478872 -3.94613192944543 7.94238623702676e-05 0.00129872282735095
['155:C>T','197:T>A'] 36.0178819697067 -4.23948993853169 1.07521285764014 -3.94293084239752 8.04918719068251e-05 0.00131421930768049
['120:A>T','160:A>G'] 21.8971307537961 -5.98753204618629 1.51892204486002 -3.9419613840275 8.08179905829061e-05 0.00131757449423445
['68:T>G','279:C>T'] 48.2795647686537 -2.11073740790406 0.536087799367517 -3.9372979769253 8.24042558953175e-05 0.0013414332148205
['45:C>A','68:T>G'] 12.7067310269479 2.8604734352516 0.72665535112272 3.93649263138573 8.26811578328126e-05 0.0013438752385377
['36:T>A','68:T>G','158:T>A','173:G>T','184:G>A','226:G>T'] 21.8364225597732 -5.98351845190709 1.52014616008915 -3.93614680548624 8.28003328330928e-05 0.0013438752385377
['179:C>T'] 81.2683868604593 1.26092135703079 0.320766599855684 3.93096213133816 8.4606598872837e-05 0.00137115412386943
['68:T>G','79:A>G','221:A>C'] 20.2927453733219 -5.87904630710496 1.49580748359532 -3.93034957478225 8.48224475749328e-05 0.00137261569609036
['68:T>G','174:G>T'] 36.2012529348533 -4.21784204492667 1.07373871605433 -3.92818288272773 8.55901153746549e-05 0.00138298939384224
['63:T>C','128:A>T','135:C>A'] 20.5086055695954 -5.89491354028267 1.50148418252854 -3.92605770268954 8.63494492318845e-05 0.00139317472329049
['46:G>A','145:T>A'] 36.4164385840554 -4.1971527621597 1.06914584193322 -3.92570648226105 8.64755527227825e-05 0.00139317472329049
['142:T>C','144:DEL:GT>.','149:G>T','151:G>A','201:A>T','262:A>T','268:A>G'] 20.5442621139494 -5.89753791798823 1.50443206505469 -3.92010915944804 8.85088692944249e-05 0.00142285955079056
['135:C>T','142:T>C','144:DEL:GT>.','149:G>T','151:G>A'] 50.6173025801347 2.34627210832726 0.598551132165906 3.91991925541445 8.85786408987989e-05 0.00142285955079056
['37:T>A','68:T>G'] 35.4088790993285 -4.21378582104844 1.07520508964064 -3.91905308266051 8.88975361983293e-05 0.00142568466520851
['220:C>G','247:T>A'] 20.4681069210038 -5.89053204401352 1.50317249327064 -3.91873325941239 8.90155581499777e-05 0.00142568466520851
['96:A>T','133:A>G','142:T>C','144:DEL:GT>.','149:G>T','151:G>A'] 215.663772109856 6.6793443110762 1.70467635647481 3.91824775753255 8.91950021702497e-05 0.0014264670698472
['186:A>T','220:C>T'] 20.4228457259036 -5.88894804456908 1.50368024305367 -3.9163566002635 8.98972470087425e-05 0.00143317651118608
['68:T>G','164:C>A','217:T>C','240:A>G'] 20.0373867723959 -5.86071645264608 1.49648492970784 -3.91632173254846 8.99102433649244e-05 0.00143317651118608
['133:A>G','142:T>C','144:DEL:GT>.','149:G>T','151:G>A','230:A>T','260:A>G'] 456.757829723427 7.47925910264853 1.90989429048209 3.91605919758032 9.00081558796713e-05 0.00143317651118608
['36:T>A','142:T>C','144:DEL:GT>.','149:G>T','151:G>A'] 44.8876929168155 -2.16060563242843 0.552052625717168 -3.91376751377934 9.08671274977115e-05 0.00144474764724527
['64:G>T','177:G>T','185:C>T'] 11.7466793643382 3.48412238473726 0.890442798942294 3.91279753048242 9.12330250162313e-05 0.00144651654240382
['68:T>G','73:A>G','142:T>C','144:DEL:GT>.','149:G>T','151:G>A'] 8.97765379614484 3.1338908687762 0.800980840864383 3.91256657948803 9.1320349341934e-05 0.00144651654240382
['142:T>C','144:DEL:GT>.','149:G>T','151:G>A','255:DEL:G>.'] 117.696130851287 5.30149630929855 1.35504260468173 3.91242038514631 9.13756673311943e-05 0.00144651654240382
['47:A>C','68:T>G'] 44.1414447044073 -5.52804420018812 1.41439931805584 -3.90840417526975 9.29077837682958e-05 0.0014686421448641
['80:G>A','142:T>C','144:DEL:GT>.','149:G>T','151:G>A'] 24.043241449503 2.10505382190483 0.538955593321085 3.90580197699282 9.39133967688879e-05 0.00148086639932768
['68:T>G','226:G>A'] 26.2122809975319 3.59886559573236 0.92151164154808 3.90539352241552 9.4072173315796e-05 0.00148086639932768
['90:G>T','93:A>G','102:A>G','153:G>T'] 19.8427363654927 -5.84660609236583 1.49707482060964 -3.90535330090248 9.40878221306792e-05 0.00148086639932768
['118:DEL:A>.','147:G>A','156:T>A'] 20.2002224952434 -5.87152748955716 1.50397358764745 -3.90400970986567 9.46119823267973e-05 0.00148697364454044
['142:T>C','144:DEL:GT>.','149:G>T','151:G>A','252:C>T'] 24.5273189572148 2.86223305939797 0.733532911966376 3.90198314582124 9.54078021863664e-05 0.00149519938641976
['68:T>G','255:G>A'] 41.1193396853806 -2.64454969977931 0.677807914003014 -3.90162116013232 9.55506155546803e-05 0.00149519938641976
['106:C>A','135:C>T','221:A>G'] 19.8051588909895 -5.84409820834085 1.49792387856323 -3.90146541621753 9.56121229251421e-05 0.00149519938641976
['142:T>C','144:DEL:GT>.','149:G>T','151:G>A','177:G>T'] 36.5951848655886 3.59982291335127 0.922727180769886 3.90128630474256 9.56829049809951e-05 0.00149519938641976
['174:G>T','201:A>T','204:C>T','218:T>A','261:C>A','279:C>T'] 20.2985081637695 -5.87841775782213 1.50715864206775 -3.90033112224816 9.606121445425e-05 0.00149896663640539
['268:A>G','279:C>A'] 34.6919859096781 -4.18377038211186 1.07306521454773 -3.89889666107126 9.66320010851199e-05 0.00150572232218654
['57:A>G','68:T>G','87:C>A','139:G>T','171:T>A'] 11.6859711703153 3.57423996459557 0.917035877543738 3.89760101226258 9.71503039653546e-05 0.00151164212281135
['57:A>G','149:G>T','151:G>A'] 18.3381158277483 2.75952019166629 0.708123814899939 3.89694589223245 9.74133719433445e-05 0.001513579319683
['48:G>T','142:T>C','144:DEL:GT>.','149:G>T','151:G>A'] 10.7024084322718 3.62192805816427 0.930030112526567 3.89442020143279 9.84338886794076e-05 0.00152712118747851
['142:T>C','144:DEL:GT>.','149:G>T','151:G>A','174:G>A','176:A>G','237:G>A'] 33.1947925662867 -3.47138755029847 0.891448282839802 -3.89409864500496 9.85645369561796e-05 0.00152712118747851
[truncated: 47,936 more rows]

## Sheet: Table 6
Table 6: Alu14b haplotypes, Significant effects were defined using the DESeq2 package with a Wald-test (two-sided).
[truncated: 35,850 more rows]

[truncated: 6 more sheets: Table 7, Table 8, Table 9, Table 10, Table 11, Table 12]
